# Supplementary material for: Developmental Phenotypic and Transcriptomic Effects of Exposure to Nanomolar Levels of 4-Nonylphenol, Triclosan, and Triclocarban in Zebrafish (Danio rerio)
Source: Toxics. 2022 Jan 24;10(2):53. doi: 10.3390/toxics10020053 (PMC8877790; doi:10.3390/toxics10020053)
Supplement: Supplementary file 1 [file toxics-10-00053-s001.zip]

Archive with 1 entries (1 files):
- toxics-1545299-supplementary.xlsx
