# Supplementary material for: Developmental Phenotypic and Transcriptomic Effects of Exposure to Nanomolar Levels of 4-Nonylphenol, Triclosan, and Triclocarban in Zebrafish (Danio rerio)
Source: Toxics. 2022 Jan 24;10(2):53. doi: 10.3390/toxics10020053 (PMC8877790; doi:10.3390/toxics10020053)
Supplement: Supplementary file 1 [file toxics-10-00053-s001.zip › toxics-1545299-supplementary.xlsx]

## Sheet: TCC 5 day 0.01 nM vs control
Transcriptome alterations following Triclocarban exposure at low concentration (0.01 nM) at 0-5 dpf.	Gene ID	Gene symbol	log2FoldChange	pvalue	adjusted p value
	ENSDARG00000103759	fahd2a	0.796227	2.27e-06	0.0523637

## Sheet: TCC 5 day 1.0 nM vs control
Transcriptome alterations following Triclocarban exposure at medium concentration (1.0 nM) at 0-5 dpf.	Gene ID	Gene Symbol	base mean	log2foldchange	lfcSE	stat	pvalue	padj
	ENSDARG00000075180	-	34.4478	-2.48291	0.267223	-9.29153	1.52086e-20	1.13334e-16
	ENSDARG00000054191	pgk1	136.39	-2.00288	0.198813	-10.0742	7.18477e-24	1.07082e-19
	ENSDARG00000089026	si:dkey-183k8.2	15.548	-1.99722	0.300326	-6.65016	2.92767e-11	8.72681e-09
	ENSDARG00000011166	cahz	32.8338	-1.98689	0.248191	-8.00551	1.18971e-15	2.53306e-12
	ENSDARG00000096661	si:ch211-286b5.5	59.2942	-1.90614	0.247882	-7.68971	1.47465e-14	1.37363e-11
	ENSDARG00000005023	fkbp9	131.681	-1.76931	0.192754	-9.17912	4.34645e-20	2.15932e-16
	ENSDARG00000097239	si:ch73-31d8.2	29.0645	-1.62066	0.245672	-6.59685	4.19983e-11	1.13808e-08
	ENSDARG00000036700	si:ch211-114n24.6	89.4726	-1.5934	0.210641	-7.56451	3.89331e-14	3.05399e-11
	ENSDARG00000053068	cyp8b1	9.52856	-1.58934	0.311073	-5.10922	3.23496e-07	1.85116e-05
	ENSDARG00000092364	si:ch211-218c6.8	74.0142	-1.58402	0.203141	-7.79766	6.30639e-15	9.10971e-12
	ENSDARG00000097728	-	37.3018	-1.57824	0.265749	-5.93882	2.87083e-09	3.9254e-07
	ENSDARG00000016301	zgc:65894	98.0272	-1.55144	0.203881	-7.60956	2.75034e-14	2.27728e-11
	ENSDARG00000042851	srp9	30.9758	-1.55099	0.266203	-5.82634	5.66569e-09	7.15605e-07
	ENSDARG00000089307	pmaip1	8.02043	-1.54486	0.314265	-4.91578	8.843e-07	4.31242e-05
	ENSDARG00000102590	polr3h	32.3666	-1.54322	0.242511	-6.36351	1.97191e-10	4.81792e-08
	ENSDARG00000013409	bmp2a	6.33201	-1.53834	0.31342	-4.90823	9.19015e-07	4.43269e-05
	ENSDARG00000039543	mrps6	16.0068	-1.52842	0.293543	-5.20679	1.92133e-07	1.19928e-05
	ENSDARG00000052371	higd2a	45.3101	-1.51055	0.214655	-7.0371	1.96279e-12	9.75116e-10
	ENSDARG00000099366	-	20.0514	-1.50689	0.284424	-5.29805	1.17046e-07	7.89345e-06
	ENSDARG00000025670	fstl3	16.9702	-1.47378	0.269423	-5.47011	4.49758e-08	3.76584e-06
	ENSDARG00000056462	crp2	7.05973	-1.46794	0.31425	-4.67124	2.9939e-06	0.000120273
	ENSDARG00000100252	capzb	350.157	-1.44657	0.235493	-6.14273	8.1117e-10	1.42231e-07
	ENSDARG00000055653	nubp2	8.02859	-1.44142	0.313396	-4.59935	4.23819e-06	0.000159914
	ENSDARG00000098691	-	24.5842	-1.43698	0.262904	-5.46581	4.60787e-08	3.83663e-06
	ENSDARG00000026247	insyn1	15.1882	-1.41921	0.296008	-4.79451	1.63074e-06	7.1695e-05
	ENSDARG00000092456	-	22.1274	-1.41818	0.280024	-5.0645	4.09477e-07	2.24369e-05
	ENSDARG00000029107	ube2d1a	41.7103	-1.41799	0.243092	-5.83314	5.43947e-09	7.0142e-07
	ENSDARG00000056915	si:ch211-237l4.6	23.2047	-1.41454	0.269304	-5.25256	1.49997e-07	9.78208e-06
	ENSDARG00000059043	ntf3	16.0233	-1.40404	0.306452	-4.58158	4.61487e-06	0.000171521
	ENSDARG00000090844	LOC799279	5.11606	-1.38959	0.312784	-4.44264	8.8862e-06	0.000291077
	ENSDARG00000030494	hjv	46.3507	-1.37452	0.221724	-6.19925	5.67321e-10	1.05692e-07
	ENSDARG00000053990	hmgb2b	508.049	-1.36336	0.172259	-7.91457	2.48118e-15	4.62245e-12
	ENSDARG00000091304	card19	15.3018	-1.34132	0.293262	-4.57381	4.78937e-06	0.000177123
	ENSDARG00000075883	bub3	61.0259	-1.33779	0.194455	-6.87965	5.99992e-12	2.23557e-09
	ENSDARG00000037514	hdac3	17.7898	-1.33632	0.268686	-4.97355	6.57381e-07	3.34389e-05
	ENSDARG00000095767	dio3b	66.9666	-1.33593	0.240317	-5.55902	2.71294e-08	2.46547e-06
	ENSDARG00000098058	-	38.9465	-1.32875	0.236677	-5.61421	1.97463e-08	1.91103e-06
	ENSDARG00000063333	nup210	20.9474	-1.32649	0.259732	-5.10713	3.27095e-07	1.85948e-05
	ENSDARG00000086341	-	39.9648	-1.32543	0.235029	-5.63944	1.706e-08	1.72967e-06
	ENSDARG00000099195	ier2a	12.8671	-1.32465	0.2964	-4.46912	7.85436e-06	0.000263764
	ENSDARG00000023299	snu13b	18.677	-1.31708	0.260319	-5.05947	4.20424e-07	2.27854e-05
	ENSDARG00000052638	fam210b	97.0901	-1.31215	0.292371	-4.48795	7.19121e-06	0.000248097
	ENSDARG00000010246	prmt1	1081.56	-1.30559	0.150513	-8.67429	4.1614e-18	1.24043e-14
	ENSDARG00000052104	atg4b	9.65861	-1.30445	0.306381	-4.25759	2.06641e-05	0.000572449
	ENSDARG00000100151	tubgcp6	39.7502	-1.3018	0.244724	-5.31947	1.04071e-07	7.3164e-06
	ENSDARG00000007377	odc1	55.2011	-1.29415	0.189467	-6.83047	8.46397e-12	3.0035e-09
	ENSDARG00000024828	tmem134	21.6289	-1.29329	0.267022	-4.8434	1.27638e-06	5.8175e-05
	ENSDARG00000103837	LOC100329813	11.9706	-1.29184	0.313306	-4.12325	3.7357e-05	0.000930942
	ENSDARG00000099281	si:dkey-112e7.2	33.1141	-1.29125	0.233278	-5.53523	3.10825e-08	2.70908e-06
	ENSDARG00000093318	si:dkey-57a22.15	57.481	-1.28205	0.242322	-5.29068	1.21862e-07	8.14454e-06
	ENSDARG00000009607	ccnc	67.2251	-1.27678	0.186882	-6.83199	8.37452e-12	3.0035e-09
	ENSDARG00000087390	hbbe1.3	111.958	-1.27567	0.280226	-4.55228	5.30683e-06	0.000193855
	ENSDARG00000061735	hnrnpm	265.169	-1.2744	0.248357	-5.13134	2.87693e-07	1.67444e-05
	ENSDARG00000056583	ndufs6	145.181	-1.26837	0.273401	-4.63923	3.49705e-06	0.00013644
	ENSDARG00000043806	postna	35.8803	-1.2624	0.234762	-5.37733	7.55991e-08	5.83797e-06
	ENSDARG00000040443	polr2i	34.0537	-1.26197	0.224968	-5.60956	2.02844e-08	1.95044e-06
	ENSDARG00000051957	selenom	72.9784	-1.25231	0.168014	-7.45359	9.08315e-14	6.76876e-11
	ENSDARG00000039605	mat1a	157.858	-1.24669	0.194022	-6.42552	1.31422e-10	3.31985e-08
	ENSDARG00000101628	ascl1b	13.8155	-1.24489	0.280141	-4.4438	8.83854e-06	0.000290153
	ENSDARG00000101239	hsd17b4	44.3059	-1.2374	0.245279	-5.04485	4.53871e-07	2.41589e-05
	ENSDARG00000024728	hdhd2	8.9269	-1.23446	0.314159	-3.92943	8.51467e-05	0.00176991
	ENSDARG00000017891	tcp1	222.514	-1.23384	0.168857	-7.30705	2.73064e-13	1.6279e-10
	ENSDARG00000043847	tmem244	5.89583	-1.2245	0.313787	-3.90233	9.52721e-05	0.00192853
	ENSDARG00000041503	med4	7.2501	-1.22076	0.313072	-3.89929	9.64748e-05	0.00193782
	ENSDARG00000044073	fuca2	67.5131	-1.21782	0.218109	-5.58352	2.357e-08	2.1819e-06
	ENSDARG00000070656	cdca3	50.7371	-1.21289	0.187697	-6.46194	1.0337e-10	2.65626e-08
	ENSDARG00000078442	nop9	15.7202	-1.20705	0.269438	-4.47988	7.46836e-06	0.000254129
	ENSDARG00000037410	med28	18.4324	-1.20481	0.283763	-4.24581	2.17803e-05	0.000596933
	ENSDARG00000012222	nup35	11.7162	-1.20111	0.301252	-3.98706	6.68961e-05	0.0014555
	ENSDARG00000058292	sephs1	17.1432	-1.20039	0.272549	-4.40432	1.06114e-05	0.000337213
	ENSDARG00000099411	zgc:158343	16.8422	-1.19471	0.273499	-4.36825	1.25247e-05	0.000382517
	ENSDARG00000092379	si:dkeyp-51b9.3	18.071	-1.19406	0.272113	-4.38808	1.14353e-05	0.000356553
	ENSDARG00000013721	g6pc1a.2	30.4362	-1.19401	0.252464	-4.72942	2.25163e-06	9.45304e-05
	ENSDARG00000087765	crygm2d10	380.968	-1.19353	0.228257	-5.22888	1.70539e-07	1.08158e-05
	ENSDARG00000105153	ifitm5	23.4716	-1.18544	0.249398	-4.75321	2.00214e-06	8.59938e-05
	ENSDARG00000006757	klhl41b	93.984	-1.1836	0.221967	-5.33232	9.69665e-08	6.88185e-06
	ENSDARG00000036895	-	41.4756	-1.18144	0.236423	-4.99715	5.81826e-07	3.00053e-05
	ENSDARG00000079128	becn1	22.136	-1.17492	0.264669	-4.4392	9.02959e-06	0.000295125
	ENSDARG00000099667	snrpg	69.6547	-1.17384	0.188723	-6.21989	4.9751e-10	9.62973e-08
	ENSDARG00000056803	ap1s1	40.4806	-1.17235	0.217607	-5.38746	7.14586e-08	5.60536e-06
	ENSDARG00000097892	-	9.00803	-1.17039	0.306764	-3.81527	0.000136035	0.00254706
	ENSDARG00000054033	hoxb1b	12.8013	-1.17038	0.283516	-4.1281	3.65766e-05	0.000916198
	ENSDARG00000030896	foxq1a	5.01217	-1.16978	0.31438	-3.72091	0.000198507	0.00338507
	ENSDARG00000036675	hnrnpa1b	639.512	-1.16524	0.132376	-8.8025	1.338e-18	4.9854e-15
	ENSDARG00000063249	mrpl9	18.7231	-1.15839	0.262389	-4.41479	1.01108e-05	0.000324066
	ENSDARG00000058471	plk1	46.3186	-1.15362	0.189085	-6.10111	1.05337e-09	1.78402e-07
	ENSDARG00000096808	si:dkey-287g12.6	14.2118	-1.15167	0.275302	-4.1833	2.87312e-05	0.000749929
	ENSDARG00000096270	-	21.9402	-1.15037	0.274431	-4.19186	2.76678e-05	0.000731724
	ENSDARG00000099766	myl12.1	459.97	-1.15022	0.17179	-6.69548	2.14963e-11	6.67459e-09
	ENSDARG00000104030	taf12	87.0035	-1.14968	0.182296	-6.30664	2.85156e-10	6.24995e-08
	ENSDARG00000058178	zdhhc20b	11.9882	-1.1471	0.305157	-3.75905	0.000170563	0.00302988
	ENSDARG00000008772	cacng1a	30.6621	-1.14362	0.246977	-4.63045	3.64877e-06	0.000140641
	ENSDARG00000045351	mix23	42.0918	-1.14293	0.206415	-5.53705	3.076e-08	2.69675e-06
	ENSDARG00000058699	tmeff2b	21.3073	-1.14044	0.282763	-4.03319	5.50254e-05	0.00126169
	ENSDARG00000071046	bbip1	15.9803	-1.13761	0.276351	-4.11655	3.8458e-05	0.0009513
	ENSDARG00000039051	hhatla	113.092	-1.13638	0.184273	-6.16682	6.96753e-10	1.24689e-07
	ENSDARG00000041113	wdr18	12.0833	-1.13636	0.288283	-3.94182	8.08662e-05	0.001688
	ENSDARG00000069525	gpn3	7.45693	-1.1331	0.311974	-3.63204	0.000281187	0.00439288
	ENSDARG00000034076	lrp11	9.08538	-1.12975	0.302791	-3.73113	0.00019062	0.00328439
	ENSDARG00000054950	eef2kmt	9.59817	-1.12954	0.308654	-3.65956	0.000252645	0.00405198
	ENSDARG00000101324	apoa1b	4602.85	-1.12768	0.207761	-5.42777	5.7063e-08	4.69872e-06
	ENSDARG00000076010	twist1b	7.09734	-1.12713	0.30882	-3.6498	0.000262445	0.00417894
	ENSDARG00000076317	plod3	38.9148	-1.12691	0.218358	-5.16086	2.45816e-07	1.48415e-05
	ENSDARG00000014796	wnt11	23.8031	-1.12678	0.263958	-4.26881	1.96522e-05	0.000552634
	ENSDARG00000041391	tmed10	341.658	-1.12473	0.143621	-7.83123	4.83138e-15	8.00077e-12
	ENSDARG00000061383	serpinf2b	26.7122	-1.12429	0.278092	-4.04286	5.28041e-05	0.00122968
	ENSDARG00000060288	plpbp	14.9569	-1.12422	0.28205	-3.9859	6.72239e-05	0.00145838
	ENSDARG00000053526	enpp7.1	17.1795	-1.12239	0.263812	-4.2545	2.09519e-05	0.000579346
	ENSDARG00000078069	rrm2	21.2116	-1.11991	0.271348	-4.12719	3.67216e-05	0.000918286
	ENSDARG00000016979	pmpcb	58.162	-1.11962	0.196302	-5.70353	1.17351e-08	1.29555e-06
	ENSDARG00000043972	ppp2r3c	19.0035	-1.11863	0.274829	-4.07026	4.69613e-05	0.00111451
	ENSDARG00000043275	mgmt	7.89276	-1.11348	0.310374	-3.58754	0.000333817	0.00496548
	ENSDARG00000016867	rnf128a	27.7116	-1.11296	0.257052	-4.3297	1.49314e-05	0.000443301
	ENSDARG00000035835	eef2k	40.2182	-1.1124	0.310438	-3.58332	0.000339259	0.00503116
	ENSDARG00000019941	sgta	91.6743	-1.1121	0.19122	-5.81579	6.03466e-09	7.4903e-07
	ENSDARG00000040455	unc50	26.5287	-1.107	0.247091	-4.48012	7.45994e-06	0.000254129
	ENSDARG00000102744	mgst3a	180.43	-1.10656	0.174514	-6.34084	2.28517e-10	5.32159e-08
	ENSDARG00000054574	znhit1	10.6621	-1.10167	0.305481	-3.60633	0.000310561	0.00471825
	ENSDARG00000070589	mrpl35	37.4553	-1.1016	0.212881	-5.17472	2.28254e-07	1.39996e-05
	ENSDARG00000038787	tmub1	102.98	-1.1007	0.194343	-5.66369	1.48148e-08	1.57714e-06
	ENSDARG00000025404	ube2g2	18.2844	-1.0987	0.255187	-4.30546	1.6664e-05	0.000479345
	ENSDARG00000016981	bcar3	10.1269	-1.0979	0.302647	-3.62765	0.000286009	0.00444029
	ENSDARG00000009949	fndc4b	16.9037	-1.09577	0.265193	-4.13199	3.59632e-05	0.000905399
	ENSDARG00000058574	abcg2c	17.6667	-1.09507	0.265888	-4.11853	3.81293e-05	0.000945556
	ENSDARG00000013771	ctss2.2	9.70795	-1.09448	0.300384	-3.64359	0.000268859	0.00425361
	ENSDARG00000016122	ptrhd1	9.86687	-1.09395	0.303052	-3.60976	0.000306476	0.00467525
	ENSDARG00000061909	si:ch73-233f7.1	70.2358	-1.09175	0.216084	-5.05243	4.36233e-07	2.34715e-05
	ENSDARG00000007344	tcap	37.2165	-1.08935	0.26132	-4.16865	3.06409e-05	0.000791459
	ENSDARG00000025549	ndufaf1	50.7355	-1.08911	0.233121	-4.67189	2.98435e-06	0.000120213
	ENSDARG00000036107	txnipa	201.281	-1.08559	0.172958	-6.27662	3.46014e-10	7.26338e-08
	ENSDARG00000063519	plekhb1	20.7179	-1.08421	0.293657	-3.69209	0.000222422	0.00368829
	ENSDARG00000028804	ankrd9	35.2652	-1.08377	0.240866	-4.49945	6.81307e-06	0.000237248
	ENSDARG00000004932	anos1b	13.8453	-1.08369	0.288338	-3.75841	0.000170997	0.00303398
	ENSDARG00000069375	zgc:162608	54.9906	-1.08128	0.180227	-5.99955	1.97866e-09	3.02092e-07
	ENSDARG00000076819	nlrc8	8.57209	-1.07965	0.306369	-3.524	0.000425081	0.0059161
	ENSDARG00000008805	orc3	11.4679	-1.07961	0.309668	-3.48634	0.000489674	0.00659268
	ENSDARG00000057625	dusp14	17.7023	-1.07759	0.296729	-3.63158	0.000281692	0.00439616
	ENSDARG00000042535	actc1a	6.14871	-1.07707	0.314344	-3.42641	0.000611606	0.0078921
	ENSDARG00000041947	styk1b	9.95234	-1.0763	0.307572	-3.49932	0.000466439	0.00635448
	ENSDARG00000039929	ckmt2b	285.398	-1.07605	0.178206	-6.03823	1.55818e-09	2.49954e-07
	ENSDARG00000027316	tcp11l2	72.651	-1.07395	0.221082	-4.85771	1.18753e-06	5.48182e-05
	ENSDARG00000104031	mrpl33	49.1994	-1.07376	0.188226	-5.70466	1.16573e-08	1.29555e-06
	ENSDARG00000008886	msx1b	8.18064	-1.07334	0.314309	-3.41491	0.000638038	0.00813457
	ENSDARG00000004875	tmc6b	31.9006	-1.07291	0.251818	-4.26064	2.03839e-05	0.000567852
	ENSDARG00000030064	plekha1a	20.5444	-1.07195	0.28169	-3.80543	0.000141555	0.0026306
	ENSDARG00000017261	gdpd1	40.4045	-1.07041	0.220179	-4.86155	1.1647e-06	5.42458e-05
	ENSDARG00000002897	si:ch211-160o17.2	25.2947	-1.06936	0.256911	-4.16238	3.14947e-05	0.000810702
	ENSDARG00000030583	foxk2a	134.701	-1.06759	0.178606	-5.97736	2.2678e-09	3.27264e-07
	ENSDARG00000035552	agtr2	7.87391	-1.06597	0.314128	-3.39341	0.000690276	0.00868175
	ENSDARG00000060596	prkaa1	51.5132	-1.06589	0.185742	-5.73856	9.54846e-09	1.12133e-06
	ENSDARG00000054807	sec13	28.3154	-1.06556	0.247408	-4.3069	1.65556e-05	0.000477262
	ENSDARG00000093659	entpd5b	21.9565	-1.06504	0.259986	-4.09652	4.19414e-05	0.00101807
	ENSDARG00000019845	pdlim1	16.981	-1.06421	0.278529	-3.82084	0.000133	0.00250271
	ENSDARG00000044820	cstf1	33.9614	-1.06192	0.218134	-4.86822	1.1261e-06	5.32804e-05
	ENSDARG00000053110	pkib	27.836	-1.06167	0.250247	-4.24249	2.21049e-05	0.000603702
	ENSDARG00000014047	cldn7b	34.5064	-1.06135	0.235367	-4.50931	6.50385e-06	0.000228616
	ENSDARG00000004173	copa	67.7499	-1.06094	0.198863	-5.335	9.55463e-08	6.85811e-06
	ENSDARG00000068974	lim2.1	79.8728	-1.05964	0.18707	-5.6644	1.47543e-08	1.57714e-06
	ENSDARG00000059409	LOC100537809	9.2889	-1.05897	0.299211	-3.53919	0.000401354	0.00567531
	ENSDARG00000040298	apoa4b.1	772.968	-1.05658	0.151174	-6.98915	2.76561e-12	1.21231e-09
	ENSDARG00000043928	gpn1	13.6884	-1.05592	0.298098	-3.54219	0.000396824	0.00562607
	ENSDARG00000101624	lmnb2	202.796	-1.05245	0.16765	-6.27768	3.43666e-10	7.26338e-08
	ENSDARG00000038608	sdhc	243.273	-1.04917	0.144331	-7.26919	3.61644e-13	1.99628e-10
	ENSDARG00000040076	pycard	18.5468	-1.04805	0.279509	-3.74961	0.000177113	0.00311651
	ENSDARG00000011727	b9d1	20.9271	-1.04746	0.26386	-3.96975	7.19494e-05	0.0015341
	ENSDARG00000061774	mbd3a	73.4648	-1.04645	0.198005	-5.28494	1.25746e-07	8.36661e-06
	ENSDARG00000005318	stam2	16.6041	-1.04594	0.284302	-3.67897	0.000234179	0.00383117
	ENSDARG00000022165	mgst1.2	298.478	-1.04587	0.165116	-6.33412	2.38693e-10	5.47304e-08
	ENSDARG00000032831	htra1a	12.0617	-1.04444	0.300961	-3.47036	0.00051977	0.00695391
	ENSDARG00000068409	vgll4l	13.9394	-1.04298	0.274204	-3.80368	0.000142562	0.00264271
	ENSDARG00000020711	LOC100330864	11.3512	-1.0423	0.304769	-3.41995	0.000626319	0.00802636
	ENSDARG00000019930	tal1	11.0458	-1.0367	0.30231	-3.42925	0.000605245	0.00781679
	ENSDARG00000091656	lsm8	27.8937	-1.03509	0.238309	-4.34347	1.40249e-05	0.000421426
	ENSDARG00000055283	id2a	183.574	-1.03467	0.171358	-6.03807	1.55969e-09	2.49954e-07
	ENSDARG00000053405	sord	12.8505	-1.03363	0.298049	-3.46798	0.000524385	0.00700308
	ENSDARG00000071011	cdk5r2a	75.9165	-1.03176	0.188061	-5.48629	4.10456e-08	3.45618e-06
	ENSDARG00000091413	timm22	8.25564	-1.03054	0.306477	-3.36253	0.000772318	0.0094195
	ENSDARG00000003203	rhcga	31.9136	-1.02981	0.272051	-3.78535	0.000153491	0.00280145
	ENSDARG00000010487	sae1	47.3363	-1.02893	0.19601	-5.24937	1.52617e-07	9.88958e-06
	ENSDARG00000056026	tprg1	29.451	-1.02882	0.236592	-4.3485	1.37074e-05	0.000414391
	ENSDARG00000015856	slc25a40	9.10952	-1.02712	0.306032	-3.35625	0.000790065	0.00958106
	ENSDARG00000043665	glrx5	34.3429	-1.02608	0.219131	-4.68247	2.83442e-06	0.000114483
	ENSDARG00000040290	pon3.1	17.8181	-1.02468	0.288632	-3.55012	0.000385052	0.00549169
	ENSDARG00000058608	wsb2	5.52944	-1.0238	0.313879	-3.26178	0.00110715	0.0123418
	ENSDARG00000105644	tm4sf21b	35.6196	-1.02134	0.249569	-4.09243	4.26873e-05	0.00103114
	ENSDARG00000101063	LOC561325	33.3402	-1.01949	0.236497	-4.31079	1.6267e-05	0.000470765
	ENSDARG00000002768	pvalb2	22807	-1.0189	0.149764	-6.80342	1.02165e-11	3.54109e-09
	ENSDARG00000013522	pck1	241.411	-1.01811	0.27224	-3.73974	0.000184214	0.00321114
	ENSDARG00000002949	ppp6c	50.8487	-1.01591	0.241416	-4.20811	2.57511e-05	0.000685347
	ENSDARG00000053364	pax10	9.33208	-1.01554	0.307117	-3.3067	0.000944012	0.0109576
	ENSDARG00000020241	icmt	18.4858	-1.01365	0.27663	-3.66429	0.00024803	0.0040007
	ENSDARG00000034916	hat1	147.25	-1.0135	0.142874	-7.09366	1.3061e-12	6.95217e-10
	ENSDARG00000092115	eif4a1a	910.826	-1.01304	0.122066	-8.2991	1.049e-16	2.60571e-13
	ENSDARG00000035028	lpcat4	20.4442	-1.00933	0.27521	-3.6675	0.000244934	0.00395579
	ENSDARG00000009844	dusp23a	81.8535	-1.00865	0.181106	-5.56941	2.55611e-08	2.35162e-06
	ENSDARG00000056801	sufu	61.4711	-1.00501	0.193437	-5.19554	2.04128e-07	1.26763e-05
	ENSDARG00000069672	tyw5	13.6408	-1.00484	0.282621	-3.55544	0.000377348	0.00542857
	ENSDARG00000088687	-	18.7175	-1.00473	0.287964	-3.48908	0.000484689	0.00654336
	ENSDARG00000045944	slc6a1a	233.899	-1.00436	0.161714	-6.21073	5.27393e-10	9.9497e-08
	ENSDARG00000052099	agxta	81.1433	-1.00109	0.197856	-5.05968	4.19952e-07	2.27854e-05
	ENSDARG00000098355	atp5pd	571.676	-1.00083	0.225624	-4.43581	9.17254e-06	0.000298488
	ENSDARG00000041119	ceacam1	21.513	-1.00058	0.272826	-3.66745	0.000244981	0.00395579
	ENSDARG00000055926	foxi3a	5.49273	-1.00019	0.314326	-3.18202	0.00146252	0.0151266
	ENSDARG00000101602	preb	18.8315	-0.997795	0.261548	-3.81496	0.000136206	0.00254706
	ENSDARG00000071478	lnx2b	13.9281	-0.997582	0.281183	-3.54781	0.000388455	0.00553313
	ENSDARG00000030560	helz	53.7501	-0.99746	0.195358	-5.10581	3.29376e-07	1.85948e-05
	ENSDARG00000033320	sar1ab	19.2159	-0.994215	0.251315	-3.95605	7.62004e-05	0.00160863
	ENSDARG00000059311	dpysl5b	112.213	-0.993982	0.185815	-5.34933	8.82823e-08	6.54607e-06
	ENSDARG00000033364	mgst3b	180.781	-0.993846	0.159581	-6.22786	4.72855e-10	9.39657e-08
	ENSDARG00000018145	mid1ip1l	74.434	-0.991976	0.19107	-5.19168	2.08401e-07	1.28347e-05
	ENSDARG00000075445	psmb5	127.728	-0.982214	0.168925	-5.81451	6.08109e-09	7.4903e-07
	ENSDARG00000061145	gfod2	18.5482	-0.981659	0.268239	-3.65965	0.000252563	0.00405198
	ENSDARG00000101814	lpar3	7.05841	-0.980714	0.31214	-3.14191	0.00167852	0.0167629
	ENSDARG00000034668	celf3a	39.7294	-0.98069	0.253369	-3.8706	0.000108569	0.00213189
	ENSDARG00000073742	prss59.2	2977.04	-0.980621	0.260935	-3.7581	0.00017121	0.00303413
	ENSDARG00000017180	npc1	65.4619	-0.980618	0.183236	-5.35166	8.71505e-08	6.49446e-06
	ENSDARG00000079905	mark2a	56.5726	-0.980478	0.195441	-5.01675	5.25537e-07	2.75796e-05
	ENSDARG00000046054	LOC568883	9.96438	-0.979587	0.302958	-3.23341	0.00122321	0.0131802
	ENSDARG00000012747	rer1	87.5877	-0.979077	0.159632	-6.13334	8.60511e-10	1.47414e-07
	ENSDARG00000026611	socs3b	8.33369	-0.977709	0.303262	-3.22397	0.00126426	0.0134878
	ENSDARG00000015757	tmem50a	44.6915	-0.976263	0.224188	-4.35466	1.33274e-05	0.000404546
	ENSDARG00000013561	pgm1	262.7	-0.975201	0.254052	-3.83859	0.000123743	0.00234938
	ENSDARG00000039931	slc25a33	38.3866	-0.972227	0.212443	-4.57641	4.73019e-06	0.00017537
	ENSDARG00000009871	snrpc	158.215	-0.971902	0.125689	-7.73259	1.05383e-14	1.12187e-11
	ENSDARG00000070824	ndufb5	214.534	-0.969874	0.172417	-5.62516	1.85336e-08	1.84956e-06
	ENSDARG00000015315	psmc5	93.1813	-0.969729	0.172919	-5.60801	2.0467e-08	1.95538e-06
	ENSDARG00000036386	rbm4.1	13.8924	-0.968017	0.289952	-3.33855	0.000842183	0.0100737
	ENSDARG00000007657	ccnh	16.6151	-0.967287	0.265495	-3.64333	0.000269133	0.00425361
	ENSDARG00000036161	hnrnpa0l	1501.94	-0.96597	0.125303	-7.70909	1.2672e-14	1.25909e-11
	ENSDARG00000037966	thoc6	13.6297	-0.965654	0.278318	-3.4696	0.000521225	0.00696712
	ENSDARG00000092746	si:ch211-150o23.2	15.5167	-0.964865	0.292397	-3.29984	0.000967385	0.0111507
	ENSDARG00000037935	aldh16a1	33.4238	-0.962184	0.238299	-4.03771	5.3975e-05	0.00124844
	ENSDARG00000043510	vamp4	31.4772	-0.961802	0.260508	-3.69203	0.000222475	0.00368829
	ENSDARG00000031483	col9a1b	367.946	-0.961572	0.139593	-6.88841	5.642e-12	2.21285e-09
	ENSDARG00000071670	tma7	408.636	-0.961309	0.12341	-7.78958	6.72349e-15	9.10971e-12
	ENSDARG00000044923	ube2wa	12.5028	-0.960448	0.289913	-3.31289	0.000923374	0.0107684
	ENSDARG00000097425	LOC110437975	6.94463	-0.960006	0.312017	-3.07678	0.00209251	0.019708
	ENSDARG00000068006	gck	23.6751	-0.959956	0.314376	-3.05353	0.00226163	0.020818
	ENSDARG00000035325	srsf7a	120.192	-0.95973	0.145353	-6.60273	4.0365e-11	1.11407e-08
	ENSDARG00000063354	abtb1	38.1448	-0.958576	0.221709	-4.32358	1.5352e-05	0.000453081
	ENSDARG00000027200	gabarapl2	60.655	-0.958218	0.216976	-4.41623	1.00437e-05	0.000323307
	ENSDARG00000098783	polr2b	99.2756	-0.957546	0.170398	-5.61948	1.91531e-08	1.89044e-06
	ENSDARG00000092787	si:dkey-88p24.11	53.3909	-0.956757	0.188771	-5.06834	4.01292e-07	2.20696e-05
	ENSDARG00000070485	cenps	11.919	-0.956583	0.291562	-3.28089	0.0010348	0.011764
	ENSDARG00000056108	ndufa4b	94.8556	-0.956531	0.179304	-5.33468	9.57117e-08	6.85811e-06
	ENSDARG00000015628	psmd10	10.0969	-0.955578	0.303297	-3.15063	0.00162917	0.0163703
	ENSDARG00000098679	nup85	21.361	-0.953429	0.264702	-3.6019	0.000315905	0.00477211
	ENSDARG00000036764	hax1	49.037	-0.951709	0.223346	-4.26113	2.03392e-05	0.000567668
	ENSDARG00000104801	tubb6	15.6422	-0.951569	0.268291	-3.54678	0.000389973	0.00554596
	ENSDARG00000003584	pla2g7	30.91	-0.95132	0.237274	-4.00938	6.08794e-05	0.0013583
	ENSDARG00000104068	gstp1	601.856	-0.949821	0.136316	-6.96778	3.21982e-12	1.37109e-09
	ENSDARG00000069752	ckba	111.692	-0.949777	0.158182	-6.00431	1.92145e-09	2.98305e-07
	ENSDARG00000021343	wsb1	258.015	-0.945628	0.148946	-6.34881	2.16988e-10	5.13333e-08
	ENSDARG00000069545	atg12	7.03534	-0.944073	0.311493	-3.0308	0.00243904	0.0219032
	ENSDARG00000016855	sf3b5	13.4511	-0.942352	0.287718	-3.27526	0.00105564	0.0119554
	ENSDARG00000076568	sec61b	199.762	-0.942059	0.174196	-5.40805	6.37138e-08	5.13292e-06
	ENSDARG00000034368	hexb	40.7366	-0.941546	0.213267	-4.41488	1.01067e-05	0.000324066
	ENSDARG00000043635	cmc2	44.833	-0.941108	0.200853	-4.68555	2.79214e-06	0.000113082
	ENSDARG00000089681	btf3l4	82.1722	-0.93743	0.178961	-5.23818	1.62168e-07	1.03732e-05
	ENSDARG00000023967	atp6v1c1a	69.1468	-0.93714	0.173659	-5.39645	6.79716e-08	5.41738e-06
	ENSDARG00000054829	pik3c3	29.2631	-0.937118	0.234422	-3.99756	6.39979e-05	0.00140682
	ENSDARG00000005456	katnb1	24.0884	-0.936764	0.250894	-3.7337	0.000188685	0.00325859
	ENSDARG00000098017	pet100	25.7336	-0.935267	0.255513	-3.66034	0.000251878	0.00405198
	ENSDARG00000040251	ctsk	32.3157	-0.932736	0.24155	-3.86146	0.000112712	0.00218731
	ENSDARG00000041428	yrdc	8.45643	-0.932232	0.303509	-3.07152	0.00212974	0.0199382
	ENSDARG00000075570	ide	59.0974	-0.932126	0.178612	-5.21872	1.80165e-07	1.13779e-05
	ENSDARG00000026489	khsrp	152.99	-0.929972	0.149501	-6.22052	4.95525e-10	9.62973e-08
	ENSDARG00000009550	foxi3b	5.59468	-0.929826	0.314284	-2.95855	0.00309086	0.0260851
	ENSDARG00000038030	rbx1	184.439	-0.929717	0.135041	-6.8847	5.79101e-12	2.21306e-09
	ENSDARG00000026762	fam126a	10.7598	-0.929561	0.297513	-3.12443	0.00178147	0.0175602
	ENSDARG00000059646	nt5dc2	128.802	-0.927521	0.163394	-5.6766	1.37396e-08	1.48388e-06
	ENSDARG00000012432	fam76b	78.914	-0.926786	0.163982	-5.65175	1.58823e-08	1.63887e-06
	ENSDARG00000103639	fxyd12	244.61	-0.92673	0.174512	-5.3104	1.09385e-07	7.58171e-06
	ENSDARG00000013031	mta2	206.375	-0.926184	0.142421	-6.50315	7.86576e-11	2.05669e-08
	ENSDARG00000018478	agxtb	148.247	-0.926115	0.136451	-6.78718	1.14345e-11	3.87318e-09
	ENSDARG00000032780	pigf	12.6344	-0.926043	0.284983	-3.24946	0.00115623	0.0126896
	ENSDARG00000042337	chrac1	64.4488	-0.924846	0.174184	-5.30958	1.0988e-07	7.58171e-06
	ENSDARG00000097902	si:ch73-204p21.2	60.6267	-0.924015	0.187067	-4.93948	7.83305e-07	3.91757e-05
	ENSDARG00000073905	vwa5a	21.1751	-0.92315	0.260743	-3.54046	0.000399437	0.00565356
	ENSDARG00000104758	zgc:194981	6.92536	-0.920736	0.313865	-2.93355	0.00335112	0.0275836
	ENSDARG00000044083	peli1b	34.9887	-0.920126	0.263866	-3.4871	0.000488297	0.00658009
	ENSDARG00000053452	pop5	31.6621	-0.919874	0.21964	-4.18809	2.81311e-05	0.000739447
	ENSDARG00000054324	rerglb	8.55681	-0.918884	0.301669	-3.046	0.00231904	0.0212434
	ENSDARG00000079305	hbae3	2536.85	-0.918219	0.227919	-4.02871	5.60827e-05	0.00127658
	ENSDARG00000033285	gsto2	60.9727	-0.917213	0.188604	-4.86317	1.15518e-06	5.39948e-05
	ENSDARG00000027734	srsf5b	152.163	-0.917157	0.185865	-4.93454	8.03419e-07	4.00474e-05
	ENSDARG00000074611	wdr37	45.2273	-0.9149	0.224685	-4.07191	4.66286e-05	0.00111192
	ENSDARG00000030367	metrn	20.3749	-0.91489	0.256182	-3.57125	0.000355285	0.00520665
	ENSDARG00000090689	-	207.214	-0.912819	0.280728	-3.25161	0.00114753	0.0126127
	ENSDARG00000091198	urm1	24.8236	-0.91251	0.243506	-3.74738	0.000178693	0.00313692
	ENSDARG00000014313	atp5pf	543.422	-0.912277	0.119295	-7.64722	2.05368e-14	1.80048e-11
	ENSDARG00000056233	tmem179ba	22.0687	-0.912104	0.260247	-3.50476	0.000457019	0.00626049
	ENSDARG00000031299	dhrs11b.1	32.0913	-0.911681	0.235879	-3.86503	0.000111074	0.00216116
	ENSDARG00000104587	srl	450.994	-0.911491	0.137884	-6.61054	3.82924e-11	1.07681e-08
	ENSDARG00000017119	vps37a	18.5044	-0.911098	0.283809	-3.21025	0.00132619	0.0139883
	ENSDARG00000010437	tent5c	11.4919	-0.91063	0.297382	-3.06215	0.00219752	0.0203732
	ENSDARG00000088202	sh3d19	7.74162	-0.909427	0.306797	-2.96426	0.00303408	0.0257224
	ENSDARG00000069833	rhbdl2	22.3561	-0.908741	0.250901	-3.62191	0.000292441	0.00451259
	ENSDARG00000037046	rad51b	6.75744	-0.906549	0.310841	-2.91644	0.00354049	0.028678
	ENSDARG00000071271	sac3d1	5.79113	-0.906077	0.314058	-2.88506	0.00391336	0.0306972
	ENSDARG00000057805	mrpl28	63.7792	-0.905451	0.198936	-4.55147	5.3272e-06	0.00019404
	ENSDARG00000010727	ttyh2l	10.128	-0.904678	0.296288	-3.05338	0.00226282	0.020818
	ENSDARG00000043395	crip3	18.8895	-0.901694	0.253087	-3.56279	0.000366934	0.00531759
	ENSDARG00000044203	sumf1	27.8748	-0.90089	0.263306	-3.42145	0.000622873	0.00798907
	ENSDARG00000103691	LOC100538179	77.7294	-0.900691	0.158571	-5.68005	1.34654e-08	1.46487e-06
	ENSDARG00000096037	si:ch211-214j24.14	33.7003	-0.898225	0.234389	-3.83219	0.000127006	0.00240215
	ENSDARG00000054749	lmo4b	44.8722	-0.896533	0.216247	-4.14588	3.38516e-05	0.000858035
	ENSDARG00000032856	ccdc120b	15.1023	-0.893775	0.282066	-3.16868	0.00153133	0.0156599
	ENSDARG00000011693	ttc36	54.364	-0.892917	0.216918	-4.11637	3.84886e-05	0.0009513
	ENSDARG00000016656	mgme1	6.30673	-0.891795	0.310543	-2.87173	0.00408233	0.0316396
	ENSDARG00000016177	eif4enif1	35.0242	-0.891459	0.215084	-4.14471	3.40244e-05	0.00086095
	ENSDARG00000035890	fuca1.1	62.1475	-0.890811	0.222669	-4.00061	6.31807e-05	0.00139503
	ENSDARG00000021811	calm1a	1314.64	-0.890667	0.126236	-7.05555	1.71913e-12	8.83515e-10
	ENSDARG00000091481	foxc1a	38.7556	-0.890508	0.219277	-4.06111	4.884e-05	0.00114813
	ENSDARG00000102636	trmt9b	14.2585	-0.890364	0.275527	-3.23149	0.00123147	0.0132137
	ENSDARG00000017165	slc3a1	8.36151	-0.890048	0.309084	-2.87964	0.00398135	0.0310021
	ENSDARG00000016856	pon2	9.20248	-0.888865	0.299079	-2.972	0.00295864	0.0252407
	ENSDARG00000013776	thop1	111.354	-0.887559	0.159873	-5.55164	2.83001e-08	2.52947e-06
	ENSDARG00000100844	cldn15lb	35.0948	-0.887085	0.227433	-3.90042	9.60246e-05	0.00193399
	ENSDARG00000078473	nucks1a	747.146	-0.886971	0.126743	-6.99819	2.59284e-12	1.17102e-09
	ENSDARG00000097606	tmem82	13.1172	-0.88694	0.281478	-3.15101	0.00162705	0.0163703
	ENSDARG00000076420	dkk2	7.82508	-0.886923	0.307742	-2.88203	0.00395122	0.0308756
	ENSDARG00000040666	nifk	68.6401	-0.884376	0.201736	-4.38383	1.16612e-05	0.000362081
	ENSDARG00000003570	hsp90b1	415.425	-0.88328	0.113754	-7.76479	8.17784e-15	1.01569e-11
	ENSDARG00000103032	rap2b	101.36	-0.882354	0.153762	-5.73844	9.55508e-09	1.12133e-06
	ENSDARG00000081252	mir16b	8.60566	-0.88186	0.309405	-2.85019	0.00436937	0.0330881
	ENSDARG00000036162	hnrnpa0b	503.223	-0.88176	0.120489	-7.31818	2.51349e-13	1.56088e-10
	ENSDARG00000011245	esrp1	35.6321	-0.881622	0.24647	-3.577	0.000347558	0.00513889
	ENSDARG00000026908	tmed2	203.88	-0.881471	0.164489	-5.35885	8.3752e-08	6.30424e-06
	ENSDARG00000023820	faxdc2	51.9276	-0.881151	0.23219	-3.79495	0.000147671	0.0027138
	ENSDARG00000036171	rnasel3	24.9451	-0.881	0.244145	-3.60852	0.000307951	0.0046838
	ENSDARG00000040121	psma2a	115.586	-0.880507	0.150965	-5.83253	5.45926e-09	7.0142e-07
	ENSDARG00000092383	snorc	44.4298	-0.877187	0.194902	-4.50067	6.77409e-06	0.000236998
	ENSDARG00000034982	zcchc8	47.9044	-0.876478	0.222773	-3.93439	8.34085e-05	0.0017362
	ENSDARG00000039522	tubb2	41.1951	-0.876395	0.228038	-3.8432	0.000121441	0.0023201
	ENSDARG00000059308	golt1bb	16.4811	-0.876269	0.282483	-3.10202	0.00192204	0.0184337
	ENSDARG00000053950	lin37	12.0977	-0.875247	0.29378	-2.97926	0.00288948	0.0248212
	ENSDARG00000017988	dse	18.0219	-0.875125	0.259508	-3.37225	0.00074557	0.00913551
	ENSDARG00000056995	snai1a	11.8287	-0.874241	0.286193	-3.05472	0.00225269	0.0207761
	ENSDARG00000076490	ankrd40	24.9774	-0.873894	0.244685	-3.57151	0.000354926	0.00520652
	ENSDARG00000031968	cpped1	5.43881	-0.873055	0.312097	-2.79738	0.00515192	0.0373464
	ENSDARG00000045562	pus1	12.4612	-0.870485	0.293449	-2.96639	0.00301318	0.0255889
	ENSDARG00000040274	scamp5b	33.4154	-0.867755	0.246066	-3.52651	0.000421069	0.00587604
	ENSDARG00000019332	ndufb4	242.747	-0.866317	0.15314	-5.65701	1.54035e-08	1.6115e-06
	ENSDARG00000020866	apoa4b.2	271.331	-0.865559	0.144928	-5.97236	2.3385e-09	3.31934e-07
	ENSDARG00000087349	reep6	8.04434	-0.86433	0.308386	-2.80275	0.00506682	0.0370176
	ENSDARG00000045127	fam53c	27.1308	-0.864282	0.234067	-3.69245	0.000222103	0.00368829
	ENSDARG00000058206	si:ch211-153b23.5	92.9754	-0.863684	0.28155	-3.0676	0.00215786	0.0201383
	ENSDARG00000076144	icam3	14.4199	-0.86298	0.289544	-2.98047	0.00287802	0.0247502
	ENSDARG00000079516	cisd1	154.434	-0.862797	0.155913	-5.53385	3.13276e-08	2.71457e-06
	ENSDARG00000040045	cldn1	19.7772	-0.859616	0.285289	-3.01314	0.00258556	0.0229239
	ENSDARG00000005454	tacc3	27.3736	-0.859445	0.255819	-3.35958	0.000780615	0.00950513
	ENSDARG00000070019	taf15	179.996	-0.858617	0.127972	-6.70943	1.95381e-11	6.19566e-09
	ENSDARG00000004427	dpy30	80.145	-0.857466	0.167499	-5.11923	3.06781e-07	1.77219e-05
	ENSDARG00000059075	nip7	14.3918	-0.856971	0.275437	-3.11132	0.00186255	0.018049
	ENSDARG00000032849	ndrg1a	209.162	-0.856509	0.163355	-5.24322	1.57799e-07	1.01372e-05
	ENSDARG00000042707	gjb8	23.5104	-0.855682	0.24942	-3.43069	0.000602042	0.00778217
	ENSDARG00000061201	acsf2	31.847	-0.855238	0.240054	-3.56269	0.00036707	0.00531759
	ENSDARG00000044807	dck	12.3818	-0.855232	0.302873	-2.82373	0.00474681	0.0352754
	ENSDARG00000015853	rnps1	103.96	-0.853322	0.142394	-5.99268	2.06416e-09	3.07642e-07
	ENSDARG00000086269	ndst2a	26.0298	-0.852459	0.239216	-3.56356	0.000365858	0.00531759
	ENSDARG00000025797	abhd2a	39.2339	-0.852357	0.230797	-3.6931	0.00022154	0.00368507
	ENSDARG00000070844	gamt	735.315	-0.851529	0.141646	-6.01167	1.83617e-09	2.88066e-07
	ENSDARG00000092307	-	22.3505	-0.851281	0.242651	-3.50825	0.000451063	0.00619028
	ENSDARG00000069878	snu13a	12.9801	-0.851178	0.292669	-2.90833	0.00363362	0.0292416
	ENSDARG00000029905	phyhd1	35.4172	-0.850908	0.212655	-4.00136	6.29789e-05	0.00139503
	ENSDARG00000070600	dyrk3	62.6382	-0.84809	0.187337	-4.52707	5.98059e-06	0.000211964
	ENSDARG00000079347	LOC556402	8.8086	-0.847477	0.305315	-2.77575	0.00550749	0.039162
	ENSDARG00000036876	zgc:153284	33.6199	-0.846713	0.254889	-3.32189	0.000894093	0.0105265
	ENSDARG00000006240	slc27a1a	22.2189	-0.846372	0.260248	-3.25218	0.00114525	0.0125969
	ENSDARG00000062192	tbc1d8b	19.5911	-0.846364	0.276013	-3.06639	0.00216659	0.0201944
	ENSDARG00000052025	pomgnt1	15.5048	-0.845104	0.276044	-3.06149	0.00220242	0.0204008
	ENSDARG00000055527	cmn	25.1958	-0.844611	0.247017	-3.41925	0.000627942	0.00804025
	ENSDARG00000035549	uprt	19.3109	-0.84331	0.291364	-2.89435	0.00379943	0.0301046
	ENSDARG00000055078	chac2	13.1112	-0.843206	0.280161	-3.00972	0.0026149	0.0231016
	ENSDARG00000027826	pudp	5.85157	-0.843058	0.312208	-2.70031	0.00692745	0.0464239
	ENSDARG00000092240	si:ch211-243a20.3	10.3299	-0.841047	0.297155	-2.83033	0.00465001	0.0347213
	ENSDARG00000052606	dpp9	85.4406	-0.840934	0.166485	-5.05111	4.39243e-07	2.35485e-05
	ENSDARG00000067851	lcn15	18.5772	-0.840796	0.280647	-2.99592	0.00273621	0.0239041
	ENSDARG00000018856	dclk1a	132.522	-0.840743	0.184238	-4.56336	5.03411e-06	0.000184799
	ENSDARG00000068886	mrpl14	23.7054	-0.840589	0.247742	-3.39301	0.000691296	0.0086835
	ENSDARG00000042934	ccn2a	60.3971	-0.84028	0.227783	-3.68896	0.000225175	0.00371652
	ENSDARG00000104889	kpnb1	188.731	-0.840119	0.142203	-5.90789	3.46514e-09	4.65265e-07
	ENSDARG00000060207	traf7	8.81228	-0.839658	0.302732	-2.7736	0.00554401	0.0393279
	ENSDARG00000099617	sdr39u1	23.0617	-0.839357	0.260864	-3.2176	0.00129269	0.0137322
	ENSDARG00000100498	LOC100536607	8.33487	-0.839218	0.314164	-2.67128	0.00755634	0.0493287
	ENSDARG00000062137	stag1b	43.7759	-0.838876	0.213802	-3.92361	8.72324e-05	0.00179822
	ENSDARG00000102741	sumo2b	327.395	-0.838736	0.149998	-5.59165	2.24917e-08	2.12162e-06
	ENSDARG00000068262	vamp5	26.2819	-0.838088	0.230068	-3.64278	0.000269712	0.00425375
	ENSDARG00000090912	npc2.1	77.5824	-0.837963	0.1968	-4.25794	2.06319e-05	0.000572449
	ENSDARG00000017255	tmed1b	40.2607	-0.837656	0.221105	-3.78851	0.000151556	0.00277492
	ENSDARG00000021806	zfp36l2	115.88	-0.837407	0.191102	-4.38199	1.176e-05	0.000363634
	ENSDARG00000060411	ddx28	13.2744	-0.837405	0.28667	-2.92115	0.00348745	0.0284338
	ENSDARG00000016233	sdr16c5a	19.7352	-0.834345	0.253803	-3.28737	0.00101127	0.0115141
	ENSDARG00000094300	nupr1a	66.1724	-0.834137	0.19506	-4.27631	1.90019e-05	0.000538412
	ENSDARG00000071878	trmt112	27.6126	-0.833691	0.24575	-3.39244	0.000692733	0.00869065
	ENSDARG00000042069	pebp1	36.566	-0.833626	0.218379	-3.81734	0.000134899	0.00253217
	ENSDARG00000037713	pcnp	53.1314	-0.83302	0.198793	-4.1904	2.78469e-05	0.000733269
	ENSDARG00000009978	icn	1488.73	-0.833012	0.13353	-6.23838	4.42114e-10	9.15176e-08
	ENSDARG00000045968	spg11	13.3716	-0.832617	0.283848	-2.93332	0.00335356	0.0275836
	ENSDARG00000019526	agfg1b	12.1903	-0.831979	0.297943	-2.79241	0.00523164	0.0377225
	ENSDARG00000035282	emc6	90.9492	-0.831925	0.148854	-5.58887	2.28547e-08	2.1423e-06
	ENSDARG00000060954	tmcc1b	13.5531	-0.831305	0.280561	-2.96301	0.00304646	0.0258121
	ENSDARG00000000369	prkag3b	5.99069	-0.831056	0.313558	-2.6504	0.00803958	0.051492
	ENSDARG00000068088	tcnba	248.697	-0.831026	0.138567	-5.99727	2.00665e-09	3.02092e-07
	ENSDARG00000093569	bckdhbl	11.4661	-0.83094	0.287214	-2.8931	0.00381458	0.0301925
	ENSDARG00000038658	cavin4a	116.999	-0.830207	0.147608	-5.62441	1.86147e-08	1.84956e-06
	ENSDARG00000090820	slc2a10	5.03109	-0.830026	0.31425	-2.64129	0.00825904	0.0524594
	ENSDARG00000092387	-	49.6754	-0.829644	0.202079	-4.10555	4.03357e-05	0.000985513
	ENSDARG00000015879	pax8	9.25603	-0.828592	0.311153	-2.66297	0.00774544	0.0501905
	ENSDARG00000079027	chsy1	22.0188	-0.827724	0.259682	-3.18746	0.0014353	0.0148864
	ENSDARG00000097452	-	19.8855	-0.824565	0.252721	-3.26274	0.0011034	0.0123092
	ENSDARG00000075151	ifi27.7	6.82879	-0.824037	0.310712	-2.65209	0.00799949	0.0513014
	ENSDARG00000053200	dis3l	11.3229	-0.823446	0.30826	-2.67127	0.0075564	0.0493287
	ENSDARG00000079651	afg3l1	36.4213	-0.823312	0.211654	-3.8899	0.000100288	0.00199653
	ENSDARG00000089663	lsm3	128.336	-0.82309	0.153374	-5.36657	8.02492e-08	6.07124e-06
	ENSDARG00000017687	dnajc5gb	44.9182	-0.823035	0.212039	-3.88152	0.000103806	0.00205511
	ENSDARG00000069409	gkup	8.62536	-0.822735	0.305311	-2.69474	0.00704426	0.0469954
	ENSDARG00000019404	atp5f1d	983.624	-0.819976	0.116692	-7.02686	2.11228e-12	1.01553e-09
	ENSDARG00000012627	cdc34b	143.971	-0.819603	0.18597	-4.40718	1.04725e-05	0.000334224
	ENSDARG00000015918	dlat	129.23	-0.819468	0.156145	-5.24813	1.53652e-07	9.91354e-06
	ENSDARG00000012388	cox4i1l	17.5838	-0.819046	0.259959	-3.15067	0.00162895	0.0163703
	ENSDARG00000093303	ifitm1	19.176	-0.817949	0.262646	-3.11426	0.00184408	0.0179401
	ENSDARG00000102305	svbp	31.8406	-0.816741	0.231064	-3.5347	0.000408235	0.00575079
	ENSDARG00000019398	psma6a	83.6382	-0.81669	0.158226	-5.16154	2.44929e-07	1.48415e-05
	ENSDARG00000022631	cyp2p9	10.4045	-0.816635	0.295546	-2.76314	0.00572479	0.0402274
	ENSDARG00000098363	-	5.21284	-0.815815	0.31433	-2.5954	0.00944796	0.0571943
	ENSDARG00000045091	mrpl10	29.4513	-0.815544	0.229444	-3.55444	0.00037879	0.00543874
	ENSDARG00000103199	si:dkey-247k7.2	200.327	-0.814507	0.297183	-2.74076	0.00612978	0.0424693
	ENSDARG00000088959	pdxka	19.6492	-0.814001	0.268394	-3.03285	0.00242254	0.0218206
	ENSDARG00000075164	mylk5	40.146	-0.813788	0.220157	-3.69639	0.000218683	0.00364978
	ENSDARG00000078435	anapc13	37.446	-0.813414	0.251481	-3.2345	0.00121856	0.0131802
	ENSDARG00000041237	med18	7.28245	-0.813311	0.308086	-2.63988	0.00829351	0.0525538
	ENSDARG00000087198	cthrc1a	20.4384	-0.812351	0.259519	-3.13022	0.00174675	0.0172879
	ENSDARG00000005122	atp2a2b	176.71	-0.811746	0.135535	-5.9892	2.1088e-09	3.11183e-07
	ENSDARG00000036592	setd4	11.0818	-0.81146	0.289615	-2.80186	0.00508093	0.0370572
	ENSDARG00000024651	snrpa1	239.524	-0.81047	0.157115	-5.15845	2.49005e-07	1.49644e-05
	ENSDARG00000077880	si:ch211-255i20.3	9.18543	-0.810469	0.306626	-2.64319	0.00821299	0.0522881
	ENSDARG00000098466	ube2a	139.155	-0.810433	0.140197	-5.78068	7.43982e-09	8.94219e-07
	ENSDARG00000057973	dph1	15.2971	-0.810257	0.273771	-2.95962	0.00308022	0.0260315
	ENSDARG00000103065	-	13.6487	-0.810165	0.30344	-2.66993	0.0075866	0.049347
	ENSDARG00000011360	nfatc2ip	22.3183	-0.809429	0.238566	-3.3929	0.000691581	0.0086835
	ENSDARG00000052057	pcolceb	12.6127	-0.80855	0.302306	-2.6746	0.00748177	0.0490578
	ENSDARG00000074904	si:ch211-253b8.5	14.247	-0.807919	0.28109	-2.87424	0.00405006	0.0314386
	ENSDARG00000045428	mcee	13.8362	-0.807727	0.28179	-2.86641	0.00415157	0.0320488
	ENSDARG00000029856	cnn3b	7.96964	-0.807321	0.314009	-2.57101	0.0101402	0.0600204
	ENSDARG00000056084	igsf21b	14.4653	-0.806977	0.28008	-2.88123	0.00396123	0.0308948
	ENSDARG00000076126	actc1c	9.62044	-0.806534	0.309724	-2.60404	0.00921324	0.0564382
	ENSDARG00000068893	mettl5	21.8275	-0.806469	0.253031	-3.18723	0.00143643	0.0148877
	ENSDARG00000001169	hsd17b8	11.6555	-0.806403	0.290623	-2.77474	0.00552458	0.0392461
	ENSDARG00000037652	zgc:56409	8.85697	-0.806327	0.307028	-2.62623	0.00863356	0.0539742
	ENSDARG00000057910	mrps34	46.3751	-0.805764	0.198812	-4.05289	5.05882e-05	0.00118362
	ENSDARG00000051921	slc30a5	20.5062	-0.805659	0.257383	-3.1302	0.00174688	0.0172879
	ENSDARG00000098114	ctsa	64.562	-0.805623	0.181682	-4.43425	9.23934e-06	0.000299355
	ENSDARG00000060115	lrrn1	11.8415	-0.804882	0.3011	-2.67314	0.00751447	0.0491626
	ENSDARG00000091658	sptssb	7.32843	-0.804784	0.308358	-2.6099	0.00905692	0.0558479
	ENSDARG00000021838	rps23	8764.19	-0.80468	0.138721	-5.80071	6.60366e-09	8.06729e-07
	ENSDARG00000054539	lrp10	37.7774	-0.804296	0.203233	-3.95751	7.57342e-05	0.00160105
	ENSDARG00000037593	prickle2b	11.4193	-0.804012	0.299365	-2.68573	0.00723717	0.0478921
	ENSDARG00000092870	-	239.347	-0.803771	0.15733	-5.10882	3.24173e-07	1.85116e-05
	ENSDARG00000092730	enam	60.1686	-0.80307	0.218422	-3.67669	0.000236277	0.00385704
	ENSDARG00000041295	lim2.5	32.8943	-0.800985	0.267075	-2.9991	0.00270781	0.0237116
	ENSDARG00000052438	actr2a	115.904	-0.800648	0.162659	-4.92224	8.55574e-07	4.20841e-05
	ENSDARG00000038056	fgfbp2b	93.3562	-0.800333	0.201766	-3.96665	7.28898e-05	0.00154971
	ENSDARG00000037978	-	4.89002	-0.800286	0.314229	-2.54682	0.0108708	0.0631406
	ENSDARG00000097746	si:rp71-77l1.1	19.6697	-0.800007	0.276712	-2.89111	0.00383881	0.0303038
	ENSDARG00000007025	ttc9c	11.9966	-0.799207	0.298971	-2.67319	0.00751333	0.0491626
	ENSDARG00000042980	cyp2p7	17.0628	-0.799068	0.269976	-2.95978	0.00307861	0.0260315
	ENSDARG00000054823	id3	166.409	-0.798372	0.17805	-4.48398	7.32628e-06	0.000251592
	ENSDARG00000075800	calml4a	13.2679	-0.798004	0.297095	-2.68602	0.00723079	0.0478921
	ENSDARG00000102367	ndfip1l	303.111	-0.797666	0.173369	-4.60097	4.20528e-06	0.000159075
	ENSDARG00000055976	pecr	15.7448	-0.795812	0.276264	-2.88062	0.00396893	0.0309377
	ENSDARG00000031587	flvcr1	35.6026	-0.795636	0.213021	-3.73501	0.000187708	0.0032462
	ENSDARG00000005629	smyd2b	68.4019	-0.794255	0.19524	-4.0681	4.73976e-05	0.00112129
	ENSDARG00000076004	ppp2r3b	20.0388	-0.793756	0.277888	-2.85638	0.00428498	0.0326834
	ENSDARG00000028119	sumo3a	201.363	-0.793181	0.164393	-4.8249	1.40075e-06	6.32628e-05
	ENSDARG00000042835	tfdp2	41.4913	-0.793095	0.23458	-3.38092	0.000722449	0.00892077
	ENSDARG00000011521	upb1	21.1876	-0.791987	0.250713	-3.15894	0.00158343	0.0160868
	ENSDARG00000073963	si:ch211-258f14.2	12.3199	-0.791629	0.300118	-2.63772	0.00834644	0.052817
	ENSDARG00000058631	-	8.79748	-0.79149	0.30949	-2.5574	0.0105457	0.0617821
	ENSDARG00000058666	dennd2da	52.8092	-0.791271	0.195429	-4.04888	5.14625e-05	0.00120219
	ENSDARG00000019280	lars1b	50.2129	-0.790632	0.210074	-3.76359	0.000167493	0.00298894
	ENSDARG00000101018	ptdss2	139.4	-0.790613	0.138843	-5.69429	1.23888e-08	1.35766e-06
	ENSDARG00000033161	sst1.2	11.6266	-0.790535	0.283295	-2.7905	0.00526263	0.0378543
	ENSDARG00000016904	bckdk	155.394	-0.789642	0.149858	-5.26926	1.36976e-07	9.03317e-06
	ENSDARG00000092788	si:dkey-21e2.15	32.7226	-0.789569	0.24585	-3.21159	0.00132002	0.0139331
	ENSDARG00000038954	ctnnbip1	95.8481	-0.789326	0.174433	-4.5251	6.03663e-06	0.000212695
	ENSDARG00000099652	xpot	161.11	-0.788569	0.155522	-5.07047	3.96832e-07	2.19051e-05
	ENSDARG00000077870	taf9	45.5914	-0.788378	0.217542	-3.62402	0.000290054	0.00448905
	ENSDARG00000098497	hrasa	12.9812	-0.787728	0.290943	-2.7075	0.00677921	0.0458219
	ENSDARG00000042850	nphs2	5.25175	-0.787293	0.314341	-2.50458	0.0122595	0.0689821
	ENSDARG00000018069	rdh12	17.1338	-0.786979	0.26463	-2.97388	0.0029406	0.0251588
	ENSDARG00000099111	zgc:175280	13.7642	-0.786834	0.288234	-2.72984	0.00633647	0.0435403
	ENSDARG00000015931	snap91b	112.581	-0.786163	0.168779	-4.65794	3.19394e-06	0.00012694
	ENSDARG00000014793	ehd1b	75.8717	-0.786143	0.200765	-3.91575	9.01248e-05	0.00185017
	ENSDARG00000092042	-	8.28377	-0.785452	0.309998	-2.53373	0.0112855	0.0647669
	ENSDARG00000003205	ngly1	25.2369	-0.784703	0.25542	-3.07221	0.00212482	0.0199047
	ENSDARG00000020890	tmod4	340.468	-0.784447	0.157297	-4.98704	6.1311e-07	3.14014e-05
	ENSDARG00000015208	rbb4l	75.4329	-0.784408	0.175521	-4.46903	7.85741e-06	0.000263764
	ENSDARG00000098592	zgc:92140	84.3477	-0.784253	0.171557	-4.57139	4.84508e-06	0.000178299
	ENSDARG00000062362	tpcn1	13.3561	-0.784243	0.27897	-2.8112	0.00493564	0.0363802
	ENSDARG00000103977	terf2ip	17.8407	-0.784033	0.271504	-2.88774	0.00388023	0.0305355
	ENSDARG00000041450	rab11a	399.547	-0.783993	0.101136	-7.75185	9.05648e-15	1.03829e-11
	ENSDARG00000036329	ndufa1	701.33	-0.783666	0.133848	-5.85489	4.77337e-09	6.24056e-07
	ENSDARG00000030038	grcc10	19.6203	-0.781902	0.263903	-2.96284	0.00304812	0.0258121
	ENSDARG00000017605	rpp40	7.8225	-0.781694	0.313388	-2.49433	0.0126194	0.0703366
	ENSDARG00000063911	ATP6	15956.8	-0.781556	0.139893	-5.58683	2.31256e-08	2.15415e-06
	ENSDARG00000054292	si:ch211-14a17.11	26.4144	-0.781366	0.23525	-3.32143	0.000895565	0.0105347
	ENSDARG00000032618	mgst1.1	21.1109	-0.781337	0.265118	-2.94712	0.00320744	0.0268378
	ENSDARG00000101619	micos10	145.397	-0.781316	0.144762	-5.39723	6.76778e-08	5.41738e-06
	ENSDARG00000105027	-	12.5751	-0.780332	0.286667	-2.72208	0.0064872	0.0443714
	ENSDARG00000012848	arih2	197.434	-0.779957	0.134588	-5.79514	6.8265e-09	8.27172e-07
	ENSDARG00000035776	-	24.5463	-0.778999	0.251479	-3.09768	0.00195045	0.0186223
	ENSDARG00000057714	cmah	23.3886	-0.778128	0.274703	-2.83262	0.00461681	0.0345426
	ENSDARG00000099966	polr2a	253.936	-0.778085	0.139124	-5.59273	2.2353e-08	2.12162e-06
	ENSDARG00000014083	wdr82	81.0078	-0.778022	0.180226	-4.31692	1.58224e-05	0.000462571
	ENSDARG00000018898	zfand5a	68.8807	-0.777876	0.215864	-3.60354	0.000313907	0.00475454
	ENSDARG00000010601	mtmr10	43.1431	-0.777497	0.199144	-3.90419	9.45399e-05	0.00191704
	ENSDARG00000029865	rassf2a	27.6163	-0.777017	0.243567	-3.19015	0.00142197	0.0147843
	ENSDARG00000007449	slc25a39	27.0095	-0.776969	0.231664	-3.35386	0.000796923	0.00964853
	ENSDARG00000022437	cd81b	6.81012	-0.77691	0.309637	-2.5091	0.0121038	0.0683316
	ENSDARG00000040214	scrt1b	36.8155	-0.776603	0.215859	-3.59773	0.00032101	0.00482778
	ENSDARG00000030905	cited2	13.0119	-0.776587	0.305859	-2.53904	0.0111157	0.064138
	ENSDARG00000011998	bfsp2	102.362	-0.77648	0.168287	-4.61402	3.94956e-06	0.000150548
	ENSDARG00000102320	mob1a	55.8801	-0.775569	0.188113	-4.12289	3.74151e-05	0.000930942
	ENSDARG00000095623	dpm2	27.9157	-0.775158	0.237464	-3.26432	0.00109729	0.012287
	ENSDARG00000076602	prss16	23.7241	-0.774822	0.244511	-3.16886	0.00153036	0.0156599
	ENSDARG00000061852	olfml3a	31.6204	-0.773691	0.223901	-3.45551	0.000549253	0.00728946
	ENSDARG00000024209	wasf2	55.9606	-0.773361	0.209047	-3.69946	0.000216058	0.00361812
	ENSDARG00000052271	slc22a18	30.5629	-0.773139	0.256195	-3.01777	0.00254641	0.0226038
	ENSDARG00000051923	ccnb1	19.1212	-0.772843	0.253324	-3.05081	0.00228225	0.0209578
	ENSDARG00000053509	kazald3	17.3213	-0.771548	0.262603	-2.93808	0.00330256	0.0272778
	ENSDARG00000023724	cdc42se1	47.3484	-0.770897	0.210504	-3.66215	0.000250106	0.00402981
	ENSDARG00000015385	ndufs3	213.824	-0.770422	0.159915	-4.8177	1.45224e-06	6.50519e-05
	ENSDARG00000012485	aurka	6.58065	-0.769823	0.311295	-2.47297	0.0133995	0.0737741
	ENSDARG00000009447	atp5mc3b	2235.56	-0.769003	0.127011	-6.05464	1.4073e-09	2.31e-07
	ENSDARG00000070913	sox2	72.4924	-0.768829	0.172132	-4.46651	7.95054e-06	0.000265684
	ENSDARG00000099014	fxyd3	154.08	-0.76863	0.134288	-5.72372	1.04214e-08	1.20403e-06
	ENSDARG00000045095	elac1	17.197	-0.768057	0.26975	-2.8473	0.00440923	0.0332879
	ENSDARG00000027070	acbd4	5.43035	-0.767805	0.313506	-2.44909	0.0143218	0.0772496
	ENSDARG00000053381	plpp1a	78.3939	-0.767764	0.180085	-4.26336	2.0138e-05	0.000565229
	ENSDARG00000069808	ostm1	40.164	-0.767732	0.219247	-3.50167	0.000462353	0.00632261
	ENSDARG00000032997	rnf185	52.0038	-0.767704	0.200941	-3.82054	0.000133162	0.00250271
	ENSDARG00000045275	klhl14	11.3208	-0.767269	0.287384	-2.66984	0.00758878	0.049347
	ENSDARG00000077504	si:ch211-103n10.5	12.9783	-0.76685	0.298618	-2.568	0.0102287	0.060352
	ENSDARG00000028664	ahsa1a	8.13709	-0.766672	0.308557	-2.4847	0.0129661	0.0719457
	ENSDARG00000071871	glod5	36.4747	-0.76645	0.207725	-3.68974	0.000224485	0.00370923
	ENSDARG00000057789	lyz	170.575	-0.766373	0.162772	-4.70826	2.49845e-06	0.000102864
	ENSDARG00000093233	si:ch211-215d8.2	6.28127	-0.766368	0.312717	-2.45068	0.0142587	0.0769692
	ENSDARG00000036811	ifrd2	22.5857	-0.765645	0.27396	-2.79474	0.00519419	0.0375433
	ENSDARG00000078383	mcrip1	31.0395	-0.765261	0.216637	-3.53245	0.000411732	0.00577277
	ENSDARG00000104172	diabloa	40.0694	-0.765164	0.230414	-3.32082	0.000897531	0.0105379
	ENSDARG00000100836	-	33.9945	-0.762323	0.226485	-3.36588	0.000762999	0.0093211
	ENSDARG00000055474	dexi	11.9596	-0.761032	0.283185	-2.6874	0.007201	0.0477994
	ENSDARG00000056450	maneal	33.2921	-0.760544	0.230769	-3.29569	0.000981803	0.0112647
	ENSDARG00000062873	slc2a11l	9.67995	-0.760191	0.29435	-2.58261	0.00980558	0.0585507
	ENSDARG00000023309	spryd4	29.7156	-0.759244	0.255933	-2.96658	0.00301135	0.0255879
	ENSDARG00000008785	dldh	268.531	-0.759195	0.154056	-4.92803	8.30608e-07	4.12646e-05
	ENSDARG00000090783	mfap4.1	7.02176	-0.759071	0.311505	-2.43678	0.0148186	0.0789553
	ENSDARG00000042892	paip1	60.0975	-0.758881	0.177494	-4.27554	1.90676e-05	0.000539247
	ENSDARG00000105822	-	53.4712	-0.758832	0.186433	-4.07027	4.6958e-05	0.00111451
	ENSDARG00000102572	si:ch211-260e23.9	94.772	-0.758598	0.201158	-3.77115	0.000162497	0.00292142
	ENSDARG00000055027	pomt2	4.832	-0.758049	0.314362	-2.41139	0.015892	0.0827874
	ENSDARG00000069301	tmem177	9.92313	-0.757627	0.293755	-2.57911	0.00990563	0.0590062
	ENSDARG00000021399	yipf2	9.9093	-0.756921	0.306551	-2.46915	0.0135433	0.0744558
	ENSDARG00000099960	elovl1a	12.7965	-0.756411	0.286504	-2.64014	0.00828725	0.0525365
	ENSDARG00000098455	-	16.856	-0.755885	0.261364	-2.89207	0.00382708	0.0302593
	ENSDARG00000045887	mmp30	61.555	-0.754912	0.184224	-4.0978	4.17095e-05	0.00101409
	ENSDARG00000052417	-	9.55841	-0.754574	0.3072	-2.4563	0.0140376	0.0762451
	ENSDARG00000044267	sumo1	237.732	-0.754308	0.178062	-4.2362	2.27332e-05	0.000617151
	ENSDARG00000069279	elovl7a	46.6961	-0.753916	0.231632	-3.2548	0.00113471	0.0125311
	ENSDARG00000042742	stx6	64.9784	-0.753881	0.203752	-3.69999	0.000215609	0.00361466
	ENSDARG00000005891	cyb5r3	12.7025	-0.753471	0.292299	-2.57774	0.00994489	0.0591691
	ENSDARG00000056127	polr2g	11.9178	-0.752857	0.286247	-2.6301	0.00853595	0.0535662
	ENSDARG00000060153	h6pd	31.613	-0.752754	0.242114	-3.10909	0.00187663	0.0181343
	ENSDARG00000087893	rnf216	16.8917	-0.751485	0.260529	-2.88446	0.00392088	0.0307111
	ENSDARG00000058601	gdap1	9.59494	-0.750439	0.310656	-2.41566	0.0157066	0.0822732
	ENSDARG00000017034	sqor	16.5388	-0.750361	0.272072	-2.75795	0.00581651	0.0407757
	ENSDARG00000070903	met	131.467	0.750196	0.167737	4.47244	7.73322e-06	0.000261351
	ENSDARG00000062799	baiap2a	34.5474	0.750206	0.232038	3.23312	0.00122446	0.0131802
	ENSDARG00000037398	zgc:113229	15.876	0.750207	0.27177	2.76044	0.00577229	0.0405039
	ENSDARG00000102657	lman2la	54.1207	0.750245	0.181919	4.12406	3.72252e-05	0.00092932
	ENSDARG00000025299	tspan9a	136.915	0.750566	0.175657	4.2729	1.9295e-05	0.000544644
	ENSDARG00000007461	srgap1a	27.8537	0.750956	0.234195	3.20654	0.00134342	0.0141301
	ENSDARG00000041381	arntl2	26.2666	0.751149	0.244299	3.07471	0.00210708	0.0197652
	ENSDARG00000044241	dram2b	39.7489	0.751922	0.218577	3.44008	0.000581549	0.0075764
	ENSDARG00000062476	snapc5	43.9683	0.752278	0.204399	3.68044	0.000232834	0.00381678
	ENSDARG00000076174	trim2b	21.2314	0.752453	0.269795	2.78898	0.00528739	0.0380141
	ENSDARG00000099798	mon2	45.3937	0.753218	0.204545	3.6824	0.000231045	0.00379239
	ENSDARG00000096031	si:ch73-6k14.2	16.471	0.753668	0.274421	2.74639	0.00602551	0.041945
	ENSDARG00000035120	gldc	17.8935	0.753896	0.26462	2.84897	0.00438606	0.0331658
	ENSDARG00000060309	srgap3	174.56	0.753988	0.126165	5.97623	2.28365e-09	3.27264e-07
	ENSDARG00000074238	brpf3b	12.943	0.75571	0.292362	2.58485	0.00974224	0.0583177
	ENSDARG00000103588	prrt2	24.6906	0.756324	0.240731	3.14178	0.00167922	0.0167629
	ENSDARG00000062040	atp8b5a	16.6201	0.756515	0.278989	2.71163	0.00669535	0.0453786
	ENSDARG00000062123	agap1	232.411	0.757153	0.121834	6.21463	5.14453e-10	9.83001e-08
	ENSDARG00000063330	mgat4a	21.5693	0.757934	0.260916	2.9049	0.00367371	0.0294688
	ENSDARG00000077047	ptprnb	15.708	0.758078	0.276876	2.73797	0.00618191	0.0427541
	ENSDARG00000077656	arfgef3	15.7411	0.75936	0.273916	2.77223	0.00556735	0.0394372
	ENSDARG00000035907	fam49al	487.122	0.759387	0.129488	5.86452	4.50432e-09	5.94091e-07
	ENSDARG00000074363	ttc9	20.2643	0.759736	0.277279	2.73997	0.00614451	0.042535
	ENSDARG00000061373	znf142	19.4705	0.760364	0.266695	2.85107	0.00435727	0.0330487
	ENSDARG00000031200	ppp2r5cb	186.96	0.761777	0.142664	5.33966	9.31206e-08	6.80328e-06
	ENSDARG00000067601	arfgap2	44.7614	0.761909	0.212369	3.58766	0.000333656	0.00496548
	ENSDARG00000100497	hic2	24.1367	0.762484	0.247446	3.08141	0.0020602	0.019483
	ENSDARG00000100307	adamts5	9.59902	0.763221	0.302044	2.52685	0.0115089	0.0657702
	ENSDARG00000103665	brpf1	24.3269	0.764397	0.24861	3.07468	0.00210728	0.0197652
	ENSDARG00000040503	LOC100334443	41.1276	0.764489	0.21493	3.55692	0.000375225	0.00540846
	ENSDARG00000040350	rpp38	70.7457	0.765332	0.184018	4.15901	3.19625e-05	0.000821325
	ENSDARG00000070565	adap2	6.90689	0.765602	0.31121	2.46008	0.0138905	0.0757534
	ENSDARG00000074989	sparcl1	38.0095	0.765658	0.211561	3.61909	0.000295637	0.00454714
	ENSDARG00000097576	vamp1b	19.4055	0.765971	0.261116	2.93346	0.00335211	0.0275836
	ENSDARG00000070497	bicc1b	11.1733	0.766738	0.296296	2.58774	0.00966069	0.0580811
	ENSDARG00000089856	cita	21.5987	0.767203	0.252969	3.03279	0.00242305	0.0218206
	ENSDARG00000097328	-	12.7581	0.768039	0.284709	2.69763	0.00698358	0.046758
	ENSDARG00000098823	pdzd4	8.25778	0.768516	0.30999	2.47917	0.013169	0.0728278
	ENSDARG00000093357	nyap2b	28.1417	0.77161	0.265685	2.90422	0.00368164	0.0295165
	ENSDARG00000071678	atcaya	55.0705	0.772234	0.192518	4.01124	6.04017e-05	0.00134967
	ENSDARG00000075230	tet1	13.2377	0.772444	0.302399	2.55438	0.0106376	0.0621737
	ENSDARG00000025920	tiam1b	8.88078	0.77389	0.314049	2.46423	0.0137307	0.0751938
	ENSDARG00000069904	col24a1	6.56799	0.77428	0.312448	2.47811	0.0132081	0.0729897
	ENSDARG00000082753	-	21195.6	0.776247	0.104907	7.39941	1.36788e-13	9.26676e-11
	ENSDARG00000094343	si:dkey-20i20.8	7.50171	0.776829	0.31135	2.49504	0.0125944	0.0702495
	ENSDARG00000104409	tnk2b	10.3739	0.777022	0.297699	2.61009	0.00905176	0.0558391
	ENSDARG00000025891	shox	90.2792	0.779204	0.168915	4.61299	3.96922e-06	0.000150651
	ENSDARG00000062302	znf652	14.4672	0.779246	0.281157	2.77156	0.00557875	0.0394617
	ENSDARG00000079847	epn1b	23.1178	0.780545	0.262653	2.97177	0.00296085	0.0252451
	ENSDARG00000074749	abca12	138.522	0.781145	0.153425	5.09138	3.55462e-07	1.99166e-05
	ENSDARG00000105000	c2cd2	11.1222	0.781315	0.303081	2.57791	0.00993998	0.0591635
	ENSDARG00000017010	scamp2l	17.556	0.781831	0.27524	2.84054	0.00450371	0.0338323
	ENSDARG00000092776	-	22.054	0.78239	0.24974	3.13282	0.00173134	0.0171683
	ENSDARG00000093686	si:rp71-36a1.2	8.70206	0.782787	0.3067	2.55229	0.0107018	0.0624512
	ENSDARG00000071877	dhrs7cb	53.5214	0.783467	0.227285	3.44708	0.00056669	0.00741523
	ENSDARG00000038990	wnt3	4.74574	0.783818	0.314266	2.49412	0.0126269	0.0703516
	ENSDARG00000045065	vti1a	26.5143	0.784475	0.275194	2.85063	0.00436325	0.0330604
	ENSDARG00000079326	cabin1	47.5245	0.784587	0.201723	3.88944	0.000100477	0.00199668
	ENSDARG00000092945	si:ch211-250g4.3	92.6231	0.785788	0.187972	4.18034	2.91069e-05	0.000757085
	ENSDARG00000054957	znf1015	10.6687	0.785997	0.294526	2.66869	0.00761486	0.0494949
	ENSDARG00000058992	cers2b	20.2068	0.78601	0.267534	2.93798	0.00330357	0.0272778
	ENSDARG00000042126	elmo3	9.6186	0.786349	0.298979	2.63011	0.00853563	0.0535662
	ENSDARG00000103755	si:dkeyp-4c4.1	5.62511	0.786765	0.314367	2.50269	0.0123252	0.0691706
	ENSDARG00000037607	nol4lb	9.29088	0.787415	0.302069	2.60674	0.00914084	0.05611
	ENSDARG00000076829	ankib1b	46.877	0.788174	0.197352	3.99374	6.50396e-05	0.00142552
	ENSDARG00000023914	mark4a	15.5761	0.78847	0.273318	2.88481	0.00391646	0.0307054
	ENSDARG00000043646	slc6a8	41.8177	0.792452	0.22447	3.53033	0.000415043	0.00580826
	ENSDARG00000101093	zgc:162971	11.3314	0.795441	0.295149	2.69505	0.00703776	0.046973
	ENSDARG00000059549	akap10	5.42854	0.795464	0.314314	2.53079	0.0113806	0.0651868
	ENSDARG00000010042	dnm1a	218.707	0.795568	0.177304	4.48703	7.22228e-06	0.000248593
	ENSDARG00000074829	rasip1	11.1316	0.798039	0.301962	2.64284	0.00822132	0.0523187
	ENSDARG00000006584	phf8	40.4449	0.798249	0.204609	3.90135	9.56591e-05	0.00192923
	ENSDARG00000061660	LOC100333227	8.58994	0.798501	0.308873	2.58521	0.009732	0.0583177
	ENSDARG00000078722	clip1a	18.9432	0.798525	0.257126	3.10558	0.00189909	0.0182488
	ENSDARG00000031911	si:ch211-191a24.3	16.893	0.799188	0.285395	2.80029	0.00510573	0.0371508
	ENSDARG00000100592	slc8a2b	11.59	0.800441	0.298249	2.6838	0.00727908	0.0480671
	ENSDARG00000077945	-	7.58281	0.802006	0.310512	2.58285	0.00979884	0.0585507
	ENSDARG00000059841	exosc1	17.1989	0.802137	0.276866	2.8972	0.00376512	0.029941
	ENSDARG00000014218	mecp2	27.1482	0.803054	0.233899	3.43334	0.000596195	0.00772669
	ENSDARG00000075269	si:dkey-20i10.7	17.5637	0.804822	0.280598	2.86824	0.00412768	0.0319413
	ENSDARG00000038121	LOC565819	37.0327	0.806931	0.218988	3.68483	0.000228858	0.0037648
	ENSDARG00000043835	rab3ab	162.898	0.807267	0.158759	5.08487	3.67876e-07	2.05349e-05
	ENSDARG00000043640	cenpn	18.5344	0.807313	0.265763	3.03772	0.00238377	0.0217076
	ENSDARG00000073935	wnt6b	13.8128	0.808147	0.288936	2.79698	0.00515832	0.0373746
	ENSDARG00000074081	dnai2b	4.84687	0.81003	0.314307	2.57719	0.00996058	0.059206
	ENSDARG00000055843	cdh10a	7.24458	0.810981	0.31177	2.60121	0.0092895	0.0566259
	ENSDARG00000073893	dnase2	18.8276	0.811003	0.260346	3.1151	0.00183886	0.0179168
	ENSDARG00000043483	otx5	290.698	0.812463	0.144693	5.61507	1.96482e-08	1.91103e-06
	ENSDARG00000078761	rmdn2	10.1856	0.812519	0.299395	2.71387	0.00665022	0.0451343
	ENSDARG00000043226	nfixa	5.10379	0.813795	0.311135	2.61557	0.00890796	0.0552264
	ENSDARG00000061093	phldb1a	33.3585	0.814263	0.227105	3.5854	0.000336567	0.0049962
	ENSDARG00000032458	mark2b	135.079	0.815058	0.136595	5.96695	2.41734e-09	3.39887e-07
	ENSDARG00000088882	gprin3a	6.92618	0.815999	0.312119	2.61438	0.00893888	0.055303
	ENSDARG00000105114	crebrf	142.969	0.816026	0.144121	5.66208	1.49548e-08	1.58075e-06
	ENSDARG00000067999	-	4.86987	0.816201	0.312541	2.6115	0.00901466	0.0556333
	ENSDARG00000044441	LOC108190403	41.182	0.817235	0.209687	3.8974	9.72298e-05	0.00194773
	ENSDARG00000086739	si:ch1073-513e17.1	19.3345	0.817967	0.311835	2.62307	0.00871405	0.0543179
	ENSDARG00000062024	kif1ab	80.3845	0.818079	0.177959	4.597	4.28612e-06	0.000160908
	ENSDARG00000082811	-	4.89482	0.818547	0.312292	2.62109	0.00876479	0.0545886
	ENSDARG00000022564	zgc:56106	34.4774	0.818789	0.231163	3.54204	0.00039705	0.00562607
	ENSDARG00000011777	cttn	9.19585	0.819091	0.310481	2.63813	0.00833641	0.0527807
	ENSDARG00000102096	adra2b	17.6837	0.819358	0.279251	2.93413	0.00334485	0.0275576
	ENSDARG00000090106	slc17a7b	13.6368	0.820952	0.281244	2.919	0.00351156	0.028569
	ENSDARG00000089486	cplx3b	6.91902	0.821301	0.312582	2.62747	0.00860213	0.0538681
	ENSDARG00000063910	ATP8	936.297	0.821758	0.242441	3.38951	0.000700175	0.00876053
	ENSDARG00000063075	soga1	66.0998	0.822774	0.19396	4.24197	2.21568e-05	0.000603702
	ENSDARG00000075110	dab2ipb	136.844	0.824171	0.154523	5.33363	9.62665e-08	6.86486e-06
	ENSDARG00000055223	ablim2	62.4753	0.826072	0.172513	4.78847	1.68062e-06	7.36704e-05
	ENSDARG00000104210	si:ch73-173h19.3	5.02255	0.828138	0.314211	2.63561	0.00839869	0.0529949
	ENSDARG00000042467	tlk1a	85.3485	0.828583	0.217937	3.80193	0.000143573	0.00265815
	ENSDARG00000061451	n4bp2	23.949	0.829525	0.244117	3.39806	0.000678644	0.00857889
	ENSDARG00000102902	strn4	9.94812	0.829789	0.299302	2.77242	0.00556418	0.0394334
	ENSDARG00000016788	zeb1a	33.8377	0.831173	0.227576	3.65229	0.000259914	0.00415194
	ENSDARG00000002333	fam102bb	8.94014	0.83127	0.306673	2.71061	0.006716	0.0454978
	ENSDARG00000056467	tmub2	51.8949	0.831785	0.204757	4.0623	4.85919e-05	0.0011441
	ENSDARG00000011809	mical1	39.9598	0.831934	0.21871	3.80382	0.00014248	0.00264271
	ENSDARG00000100747	si:ch211-103a14.5	12.8098	0.833094	0.2913	2.85992	0.00423752	0.0324333
	ENSDARG00000059534	jph3a	40.9127	0.835525	0.207392	4.02873	5.60796e-05	0.00127658
	ENSDARG00000018782	kdm4aa	37.3283	0.836889	0.218691	3.82681	0.000129817	0.0024522
	ENSDARG00000057606	arl4ca	54.5828	0.839854	0.248468	3.38014	0.000724501	0.00893871
	ENSDARG00000104036	-	17.7736	0.840115	0.269559	3.11662	0.00182935	0.0178724
	ENSDARG00000098711	-	24.8025	0.840567	0.256287	3.27979	0.00103886	0.0117922
	ENSDARG00000027353	zmym2	20.1581	0.840824	0.264925	3.17382	0.00150446	0.0154577
	ENSDARG00000093060	-	5.88398	0.841188	0.311914	2.69686	0.00699961	0.0468442
	ENSDARG00000090564	LOC100001805	15.1685	0.841822	0.279854	3.00807	0.0026291	0.0231448
	ENSDARG00000036630	plp2b	19.9431	0.843921	0.258105	3.26969	0.00107667	0.0120925
	ENSDARG00000102310	gpr179	5.88936	0.844507	0.314094	2.68871	0.00717292	0.0476617
	ENSDARG00000074519	-	11.0553	0.847601	0.30031	2.82242	0.00476632	0.0353947
	ENSDARG00000009281	dnm1b	12.5656	0.849626	0.294813	2.88191	0.00395268	0.0308756
	ENSDARG00000069484	dab2ipa	89.5409	0.850203	0.173868	4.88994	1.00865e-06	4.81827e-05
	ENSDARG00000058032	tpk2	9.30396	0.851374	0.308297	2.76154	0.00575298	0.0403874
	ENSDARG00000099558	npc1l1	21.6123	0.856411	0.275597	3.10748	0.00188689	0.0181762
	ENSDARG00000034011	gabra5	21.6762	0.857265	0.282864	3.03066	0.00244018	0.0219032
	ENSDARG00000061304	ppp1r9a	12.5293	0.858803	0.28907	2.97091	0.00296915	0.0253014
	ENSDARG00000057995	arl15b	6.35472	0.859285	0.31438	2.73327	0.00627098	0.0432497
	ENSDARG00000081938	-	4.90338	0.860693	0.313782	2.74297	0.00608866	0.0422858
	ENSDARG00000035188	rab14l	9.69527	0.863227	0.299007	2.88698	0.00388959	0.0305643
	ENSDARG00000055026	ptch2	12.3409	0.864308	0.296241	2.91759	0.00352749	0.0285882
	ENSDARG00000096920	srrm3	20.8032	0.86556	0.26202	3.30342	0.000955134	0.0110523
	ENSDARG00000012468	aacs	15.2343	0.867137	0.28081	3.08799	0.00201517	0.0191422
	ENSDARG00000070809	znf516	37.17	0.867926	0.239085	3.63019	0.000283211	0.00441063
	ENSDARG00000096687	rgs7b	12.6535	0.867991	0.29204	2.97217	0.00295707	0.0252407
	ENSDARG00000020901	gabrp	19.291	0.868645	0.272216	3.19101	0.00141774	0.0147615
	ENSDARG00000061690	nxpe3	9.91463	0.870196	0.302329	2.8783	0.00399821	0.0311009
	ENSDARG00000017636	rnf167	8.86386	0.87033	0.307635	2.8291	0.00466789	0.0348374
	ENSDARG00000010002	gna11a	42.138	0.871631	0.201125	4.33379	1.46565e-05	0.000436009
	ENSDARG00000009886	rnf114	20.1066	0.871931	0.279591	3.1186	0.00181714	0.0177941
	ENSDARG00000081362	mir9-5	8.36429	0.873677	0.306463	2.85084	0.00436035	0.0330553
	ENSDARG00000075436	sytl2b	25.0614	0.874053	0.242443	3.60519	0.000311927	0.00472936
	ENSDARG00000044212	-	446.314	0.874214	0.241407	3.62133	0.000293097	0.00451739
	ENSDARG00000105409	hist1h4l; LOC794549; LOC100150038; LOC100331412	66.3158	0.877468	0.202113	4.34147	1.41535e-05	0.000423583
	ENSDARG00000076501	asxl2	70.5438	0.87764	0.188988	4.6439	3.41895e-06	0.000134231
	ENSDARG00000079483	-	25.8357	0.879376	0.244737	3.59314	0.000326712	0.00488887
	ENSDARG00000017220	otud7b	51.8109	0.88002	0.204132	4.31103	1.62498e-05	0.000470765
	ENSDARG00000083266	-	18.8299	0.883082	0.301569	2.92829	0.00340829	0.0279441
	ENSDARG00000033501	tsc22d3	5.37069	0.889909	0.314357	2.83089	0.0046419	0.0346781
	ENSDARG00000009217	tom1l2	15.2275	0.890143	0.282353	3.15259	0.00161831	0.016341
	ENSDARG00000028786	chst12a	6.43491	0.892681	0.312676	2.85497	0.00430405	0.0327953
	ENSDARG00000005915	tcf3a	33.8799	0.89359	0.221382	4.03641	5.42757e-05	0.00125027
	ENSDARG00000035660	kiaa0319l	8.53421	0.894973	0.306347	2.92144	0.00348422	0.028423
	ENSDARG00000023988	dctn4	141.627	0.895651	0.149335	5.99761	2.00247e-09	3.02092e-07
	ENSDARG00000074746	kcnd1	11.8566	0.896519	0.296288	3.02583	0.00247951	0.0221361
	ENSDARG00000011600	epha4b	145.158	0.896615	0.165718	5.4105	6.28495e-08	5.11863e-06
	ENSDARG00000002816	rasgrf2b	14.0453	0.89665	0.286268	3.13221	0.00173496	0.0171928
	ENSDARG00000101028	LOC562049	18.3987	0.897183	0.272518	3.29219	0.000994088	0.0113793
	ENSDARG00000071501	hs6st1b	6.81205	0.897885	0.310932	2.88772	0.00388045	0.0305355
	ENSDARG00000086455	-	10.284	0.898557	0.308644	2.9113	0.00359929	0.0290123
	ENSDARG00000071881	arl9	51.7853	0.902063	0.190341	4.7392	2.14567e-06	9.08498e-05
	ENSDARG00000075666	tsc22d3	218.091	0.902363	0.261026	3.45699	0.000546249	0.00726253
	ENSDARG00000069467	igsf9bb	9.40435	0.902845	0.304043	2.96946	0.00298322	0.0253701
	ENSDARG00000078301	zgc:162255	7.16875	0.909572	0.314338	2.89361	0.00380836	0.0301593
	ENSDARG00000093253	mfsd3	10.3537	0.910285	0.301491	3.01928	0.00253379	0.0225319
	ENSDARG00000093492	si:dkey-246i21.1	14.4461	0.911724	0.281969	3.23341	0.0012232	0.0131802
	ENSDARG00000101189	-	5.08714	0.913635	0.314022	2.90946	0.00362053	0.029152
	ENSDARG00000023214	mob2a	137.863	0.914307	0.171366	5.33541	9.5327e-08	6.85811e-06
	ENSDARG00000004586	ntrk1	7.46662	0.916818	0.311024	2.94774	0.00320109	0.0268028
	ENSDARG00000071629	-	6.40323	0.916993	0.314286	2.91771	0.00352617	0.0285882
	ENSDARG00000043451	cab39	7.91219	0.918103	0.310034	2.9613	0.00306343	0.0259269
	ENSDARG00000083699	-	173.702	0.918729	0.26005	3.5329	0.000411035	0.00577277
	ENSDARG00000034173	prkcq	9.35137	0.918809	0.302596	3.03642	0.00239405	0.0217076
	ENSDARG00000079068	adam12b	13.2985	0.919527	0.283479	3.24372	0.00117978	0.0128723
	ENSDARG00000021611	si:dkey-151g10.3	10.5761	0.925231	0.302877	3.0548	0.00225207	0.0207761
	ENSDARG00000104179	rab11fip5a	5.49526	0.92608	0.314381	2.94573	0.00322198	0.026857
	ENSDARG00000102234	si:ch211-71n6.4	8.11234	0.927224	0.309899	2.99202	0.00277137	0.0241265
	ENSDARG00000101816	col5a3b	20.6	0.927304	0.254986	3.63668	0.00027617	0.00432811
	ENSDARG00000019265	zbtb39	11.3876	0.928302	0.292003	3.17909	0.0014774	0.0152488
	ENSDARG00000017047	slc27a4	295.972	0.933498	0.146033	6.39238	1.63325e-10	4.05699e-08
	ENSDARG00000071719	si:dkey-20i20.2	4.81611	0.94386	0.313553	3.0102	0.00261073	0.0230785
	ENSDARG00000054984	zbtb41	15.6336	0.945616	0.275617	3.4309	0.000601579	0.00778217
	ENSDARG00000021979	mical3a	49.2391	0.948115	0.200653	4.72514	2.29962e-06	9.60041e-05
	ENSDARG00000104023	mag	27.6015	0.951354	0.240663	3.95305	7.71615e-05	0.00161974
	ENSDARG00000100862	gprc5c	6.41939	0.952972	0.31309	3.04377	0.00233635	0.0213888
	ENSDARG00000071863	itgb1a	12.7708	0.955001	0.294201	3.24608	0.00117006	0.0127932
	ENSDARG00000095421	-	38.5231	0.959557	0.245293	3.91188	9.158e-05	0.0018723
	ENSDARG00000012196	fer	22.3387	0.959762	0.256458	3.74237	0.000182292	0.00318136
	ENSDARG00000011703	clocka	21.0466	0.960549	0.275368	3.48824	0.000486215	0.00655796
	ENSDARG00000079377	arhgef38	5.62541	0.961661	0.314204	3.06063	0.00220873	0.0204258
	ENSDARG00000076041	wwc1	26.5319	0.962005	0.240436	4.00109	6.30517e-05	0.00139503
	ENSDARG00000014792	lrrc4bb	11.4751	0.96527	0.297918	3.24005	0.00119509	0.0129917
	ENSDARG00000044422	acvr2ba	17.9363	0.967836	0.269443	3.59198	0.000328174	0.00490583
	ENSDARG00000043168	cela1.5	38.4141	0.969235	0.251942	3.84706	0.000119545	0.00229014
	ENSDARG00000015985	abcc9	16.3943	0.974893	0.275898	3.53353	0.000410046	0.00577085
	ENSDARG00000057231	rorca	6.91091	0.975876	0.314056	3.10733	0.00188787	0.0181762
	ENSDARG00000095751	leg1.2	56.9826	0.976087	0.239985	4.06729	4.7563e-05	0.00112342
	ENSDARG00000063568	syt7a	9.33696	0.978264	0.308209	3.17402	0.00150341	0.0154577
	ENSDARG00000078536	si:ch211-158d24.2	6.74045	0.979108	0.31438	3.11441	0.00184315	0.0179401
	ENSDARG00000099525	si:ch1073-13h15.3	30.664	0.990869	0.23639	4.19168	2.769e-05	0.000731724
	ENSDARG00000101629	si	54.2798	0.991018	0.201881	4.90893	9.15755e-07	4.4313e-05
	ENSDARG00000104823	znf648	87.8839	0.992738	0.192751	5.15035	2.59997e-07	1.55e-05
	ENSDARG00000070555	ldlrad4a	12.931	0.994174	0.289174	3.43798	0.000586079	0.0076221
	ENSDARG00000101840	-	21.2376	1.00257	0.27016	3.71104	0.000206411	0.00348398
	ENSDARG00000088079	tmed6	6.57892	1.00287	0.313971	3.19415	0.00140245	0.0146373
	ENSDARG00000063264	pcdh9	143.163	1.00421	0.162876	6.16547	7.02758e-10	1.24689e-07
	ENSDARG00000091503	fads6	5.2922	1.00891	0.31136	3.24033	0.00119392	0.0129885
	ENSDARG00000035360	mink1	73.3273	1.01049	0.187811	5.38037	7.43309e-08	5.76994e-06
	ENSDARG00000058011	arxa	30.2632	1.01408	0.227622	4.45512	8.38452e-06	0.000277079
	ENSDARG00000089913	cacna1g	14.4728	1.02454	0.284965	3.59534	0.000323968	0.00486246
	ENSDARG00000074258	gramd1bb	14.9391	1.02578	0.281575	3.64302	0.000269462	0.00425375
	ENSDARG00000100075	abcg2a	76.6777	1.02655	0.17618	5.82672	5.65288e-09	7.15605e-07
	ENSDARG00000077039	esama	42.336	1.03707	0.236227	4.39015	1.13271e-05	0.000354663
	ENSDARG00000076129	-	66.2494	1.04077	0.207908	5.00589	5.56036e-07	2.90778e-05
	ENSDARG00000102321	si:ch73-299h12.1	9.08765	1.04242	0.305241	3.41508	0.000637626	0.00813457
	ENSDARG00000079217	bbs9	19.8771	1.04656	0.259046	4.04004	5.34427e-05	0.00123874
	ENSDARG00000097762	-	48.0505	1.05496	0.2267	4.65356	3.26258e-06	0.000129323
	ENSDARG00000076357	-	38.6391	1.07087	0.233464	4.58686	4.49968e-06	0.000167658
	ENSDARG00000006253	mier3a	42.22	1.07814	0.220174	4.89675	9.7437e-07	4.66945e-05
	ENSDARG00000045269	pts	17.2834	1.08523	0.27654	3.92431	8.69777e-05	0.00179545
	ENSDARG00000007412	slc2a1b	20.6837	1.09099	0.261518	4.17177	3.02249e-05	0.00078207
	ENSDARG00000024619	foxo6b	14.9102	1.09969	0.30502	3.60531	0.000311775	0.00472936
	ENSDARG00000004634	osbp	14.2653	1.10349	0.284785	3.87483	0.000106699	0.0021035
	ENSDARG00000043589	ca4a	25.3273	1.10623	0.23914	4.62587	3.73023e-06	0.000143287
	ENSDARG00000088790	-	39.424	1.11915	0.257275	4.35001	1.3613e-05	0.000412375
	ENSDARG00000035324	hnrnpl	159.344	1.11959	0.202424	5.53093	3.18543e-08	2.74425e-06
	ENSDARG00000089893	tasora	9.02657	1.12176	0.308607	3.63491	0.000278081	0.00435349
	ENSDARG00000103518	abhd8a	12.2362	1.16651	0.292636	3.98621	6.71377e-05	0.00145838
	ENSDARG00000100620	taok2b	40.0953	1.17131	0.211209	5.54576	2.92688e-08	2.59656e-06
	ENSDARG00000086980	mbd6	13.8708	1.19228	0.287521	4.14676	3.37213e-05	0.000856188
	ENSDARG00000074905	camk1da	5.07443	1.19577	0.313887	3.80955	0.000139221	0.00259694
	ENSDARG00000102447	gdpd4a	20.0309	1.22718	0.278986	4.39873	1.08884e-05	0.000344546
	ENSDARG00000071774	eef1e1	50.0789	1.25877	0.244264	5.15329	2.55956e-07	1.53204e-05
	ENSDARG00000077385	rgs19	12.3073	1.26914	0.303123	4.18689	2.82808e-05	0.000740768
	ENSDARG00000090815	kcnj10a	10.0498	1.30884	0.302429	4.32777	1.5063e-05	0.000446319
	ENSDARG00000081856	-	25.3935	1.32417	0.279823	4.73218	2.22122e-06	9.35173e-05
	ENSDARG00000025875	kctd2	11.3662	1.36283	0.310525	4.38879	1.13981e-05	0.000356138
	ENSDARG00000097006	-	229.875	1.45015	0.269144	5.38802	7.12386e-08	5.60536e-06
	ENSDARG00000099304	si:ch211-51f19.1	17.3933	1.69143	0.29931	5.65108	1.59445e-08	1.63887e-06
	ENSDARG00000092337	-	45.961	1.80021	0.247436	7.27545	3.45262e-13	1.97915e-10
	ENSDARG00000080372	-	33.2965	1.81836	0.277423	6.55445	5.58492e-11	1.48639e-08

## Sheet: TCC 5 day 100 nM vs control
Transcriptome alterations following Triclocarban exposure at high concentration (10 nM) at 0-5 dpf.	Gene ID	Gene Symbol	log2foldchange	pvalue	adjusted P Value
	ENSDARG00000098315	cyp1a	4.39367	3.69422e-190	5.31599e-186
	ENSDARG00000098475	arr3b	-2.56735	2.62529e-52	1.88889e-48
	ENSDARG00000087873	eevs	-2.75931	1.13174e-36	5.42859e-33
	ENSDARG00000056511	arr3a	-1.48141	1.24861e-35	4.49189e-32
	ENSDARG00000103295	cyp3a65	1.99015	3.74741e-33	1.0785e-29
	ENSDARG00000005481	nfkbiaa	1.88883	2.92084e-23	7.00514e-20
	ENSDARG00000005023	fkbp9	-1.99551	1.22654e-22	2.52141e-19
	ENSDARG00000103025	hmgcs1	-1.99483	2.68863e-22	4.83617e-19
	ENSDARG00000068934	cyp1b1	2.51794	3.07695e-22	4.91971e-19
	ENSDARG00000091298	pmela	-1.98247	6.18467e-22	8.89974e-19
	ENSDARG00000068374	si:ch211-132b12.7	-1.99262	3.86809e-21	5.06016e-18
	ENSDARG00000009637	rcvrn3	-1.30612	1.25696e-20	1.50731e-17
	ENSDARG00000061120	slc43a2b	0.955626	2.91166e-20	3.22298e-17
	ENSDARG00000092404	lct	-2.72941	8.02843e-20	8.25208e-17
	ENSDARG00000045677	opn1sw1	-1.13103	1.31913e-19	1.26548e-16
	ENSDARG00000099175	hmgb1a	-0.893527	1.55255e-19	1.39633e-16
	ENSDARG00000039117	tefa	-1.17414	2.20954e-19	1.87031e-16
	ENSDARG00000007823	atf3	1.92228	2.70811e-19	2.11365e-16
	ENSDARG00000070721	vdrb	1.11385	2.79078e-19	2.11365e-16
	ENSDARG00000005774	ddx3xb	-1.25427	3.97525e-19	2.86019e-16
	ENSDARG00000069116	timm10	-1.49675	6.16937e-19	4.22749e-16
	ENSDARG00000036162	hnrnpa0b	-1.26707	9.87906e-19	6.46181e-16
	ENSDARG00000076526	gar1	-1.44088	2.98865e-18	1.86985e-15
	ENSDARG00000069074	cry3a	0.950747	4.95982e-18	2.97383e-15
	ENSDARG00000053483	zgc:113054	-1.8947	6.33815e-18	3.64824e-15
	ENSDARG00000097157	si:ch211-207n23.2	1.51737	7.61923e-18	4.21695e-15
	ENSDARG00000016484	dkc1	-1.11295	4.67834e-17	2.49338e-14
	ENSDARG00000042667	klf2a	1.61921	6.96235e-17	3.57815e-14
	ENSDARG00000010246	prmt1	-1.55828	1.10277e-16	5.47201e-14
	ENSDARG00000012610	saga	-1.67659	3.23258e-16	1.55056e-13
	ENSDARG00000097118	-	-1.11448	3.69256e-16	1.71406e-13
	ENSDARG00000026369	dbi	-1.14525	4.43256e-16	1.99327e-13
	ENSDARG00000027744	gadd45ba	2.01215	7.69659e-16	3.32693e-13
	ENSDARG00000088514	and1	-1.00421	7.86071e-16	3.32693e-13
	ENSDARG00000056160	hspd1	-1.08894	8.14994e-16	3.35079e-13
	ENSDARG00000056151	tyrp1b	-1.50822	1.15596e-15	4.62065e-13
	ENSDARG00000020602	grk7a	-1.17813	2.47695e-15	9.47842e-13
	ENSDARG00000094719	LOC101884954	1.85242	2.50299e-15	9.47842e-13
	ENSDARG00000014329	npm1a	-1.02578	3.02828e-15	1.11736e-12
	ENSDARG00000087345	-	-2.398	6.7764e-15	2.43781e-12
	ENSDARG00000104593	cyp2k18	1.88158	9.08187e-15	3.18752e-12
	ENSDARG00000036832	cyt1l	-0.844465	1.1654e-14	3.99289e-12
	ENSDARG00000026165	col11a1a	-0.865235	1.3597e-14	4.55025e-12
	ENSDARG00000097008	opn1mw1	-1.02025	2.8125e-14	9.19816e-12
	ENSDARG00000077799	egr4	2.00048	5.31002e-14	1.69803e-11
	ENSDARG00000092115	eif4a1a	-1.25732	6.60053e-14	2.06482e-11
	ENSDARG00000039576	fstl1b	-0.807612	9.31974e-14	2.85343e-11
	ENSDARG00000030440	rsrp1	1.24653	1.27597e-13	3.82525e-11
	ENSDARG00000017624	krt4	-0.750571	1.45763e-13	4.28066e-11
	ENSDARG00000011648	snrpd1	-0.901434	1.81472e-13	5.22276e-11
	ENSDARG00000099101	gch2	-2.23205	2.98108e-13	8.41133e-11
	ENSDARG00000044684	rbp4l	-1.22105	3.84604e-13	1.06432e-10
	ENSDARG00000006588	zgc:111983	1.37728	4.07457e-13	1.09458e-10
	ENSDARG00000099652	xpot	-1.54335	4.10751e-13	1.09458e-10
	ENSDARG00000023151	ucp1	1.40696	5.0708e-13	1.3267e-10
	ENSDARG00000057691	srsf1a	-0.832583	7.86851e-13	2.02193e-10
	ENSDARG00000038658	cavin4a	-1.30633	1.0672e-12	2.69421e-10
	ENSDARG00000007769	sult5a1	2.18395	1.28856e-12	3.19696e-10
	ENSDARG00000089372	clk4a	0.971921	1.50873e-12	3.67977e-10
	ENSDARG00000009014	col11a1b	-0.914552	4.28953e-12	1.02877e-09
	ENSDARG00000035652	sat1a.1	0.872604	4.4298e-12	1.045e-09
	ENSDARG00000058094	ciarta	-1.22622	4.7706e-12	1.10724e-09
	ENSDARG00000021366	fbp1a	1.32868	5.53964e-12	1.22639e-09
	ENSDARG00000031588	si:ch211-39f2.3	1.58741	5.52301e-12	1.22639e-09
	ENSDARG00000102802	brdt	0.895386	5.51725e-12	1.22639e-09
	ENSDARG00000045843	apex1	-1.09331	5.83479e-12	1.27216e-09
	ENSDARG00000002508	ankrd33ab	-1.44829	6.15844e-12	1.32269e-09
	ENSDARG00000042630	hebp2	-1.56128	7.20994e-12	1.52575e-09
	ENSDARG00000010042	dnm1a	1.06982	7.41171e-12	1.54572e-09
	ENSDARG00000016260	fxr2	-0.809648	9.13518e-12	1.87793e-09
	ENSDARG00000062788	irg1l	1.78154	1.07924e-11	2.18736e-09
	ENSDARG00000100397	pde6c	-0.910449	1.71242e-11	3.42247e-09
	ENSDARG00000015524	prps1a	-0.955815	1.96798e-11	3.87935e-09
	ENSDARG00000003920	setb	-0.836481	2.06969e-11	3.9188e-09
	ENSDARG00000086826	sult6b1	1.00664	2.05075e-11	3.9188e-09
	ENSDARG00000100795	timp4.3	1.84614	2.06669e-11	3.9188e-09
	ENSDARG00000010572	slc25a25a	1.49032	2.81496e-11	5.2066e-09
	ENSDARG00000026489	khsrp	-1.29431	2.8222e-11	5.2066e-09
	ENSDARG00000044212	-	1.35453	3.06826e-11	5.58889e-09
	ENSDARG00000033175	snrpe	-0.998748	4.91691e-11	8.8443e-09
	ENSDARG00000042725	cebpb	1.35841	5.0682e-11	9.00387e-09
	ENSDARG00000037997	tubb5	-0.832069	5.38791e-11	9.45512e-09
	ENSDARG00000071076	ldhbb	1.28966	5.63716e-11	9.77335e-09
	ENSDARG00000059360	srsf3b	-0.860685	5.77912e-11	9.90018e-09
	ENSDARG00000029204	tyrp1a	-1.59621	6.14668e-11	1.0406e-08
	ENSDARG00000014031	abcc2	1.04318	8.44619e-11	1.40171e-08
	ENSDARG00000079307	tmem269	1.53603	8.47452e-11	1.40171e-08
	ENSDARG00000089626	ptges3b	-1.24755	9.63582e-11	1.57568e-08
	ENSDARG00000016391	calcoco1b	2.17863	1.52803e-10	2.4163e-08
	ENSDARG00000105450	si:ch211-63p21.1	1.08829	1.64917e-10	2.57952e-08
	ENSDARG00000040890	fdps	-1.15666	1.69735e-10	2.62633e-08
	ENSDARG00000030758	guca1c	-0.935141	1.73331e-10	2.65345e-08
	ENSDARG00000010680	gngt2a	1.38486	2.00878e-10	3.04277e-08
	ENSDARG00000020239	lpin1a	0.938971	2.06074e-10	3.05642e-08
	ENSDARG00000099865	hnrnpabb	-0.907757	2.04372e-10	3.05642e-08
	ENSDARG00000031683	fosab	1.98369	2.52533e-10	3.67066e-08
	ENSDARG00000034273	-	0.979061	2.62553e-10	3.77814e-08
	ENSDARG00000038199	cdab	1.47443	3.86282e-10	5.50356e-08
	ENSDARG00000015111	ddx39ab	-0.926308	4.04088e-10	5.64546e-08
	ENSDARG00000035809	col1a1b	-0.804528	4.00318e-10	5.64546e-08
	ENSDARG00000020573	ddx3xa	-0.817515	4.2089e-10	5.82366e-08
	ENSDARG00000019902	rcvrn2	-0.797545	4.87027e-10	6.64594e-08
	ENSDARG00000094836	si:ch211-195b15.8	1.03198	4.89555e-10	6.64594e-08
	ENSDARG00000011125	snrpb	-0.764656	5.06719e-10	6.81467e-08
	ENSDARG00000028335	hmga1a	-0.764552	5.12086e-10	6.82307e-08
	ENSDARG00000101225	cngb3.1	1.16187	5.25848e-10	6.94216e-08
	ENSDARG00000006260	tuba8l4	-0.836979	5.43346e-10	7.10795e-08
	ENSDARG00000068006	gck	-2.12315	6.67342e-10	8.65139e-08
	ENSDARG00000012499	per1b	-1.07882	7.0654e-10	8.99745e-08
	ENSDARG00000102798	mcm2	-0.917985	7.0034e-10	8.99745e-08
	ENSDARG00000042641	cyp51	-1.84906	7.73891e-10	9.68373e-08
	ENSDARG00000053990	hmgb2b	-1.3458	8.01058e-10	9.93726e-08
	ENSDARG00000071670	tma7	-0.946099	8.60912e-10	1.05885e-07
	ENSDARG00000104919	si:ch211-153b23.3	1.92264	8.76878e-10	1.06934e-07
	ENSDARG00000052734	hmgcra	-1.64069	8.86763e-10	1.07231e-07
	ENSDARG00000040334	mat2aa	-0.96682	9.02558e-10	1.08232e-07
	ENSDARG00000103277	cyp24a1	1.37063	9.47427e-10	1.12673e-07
	ENSDARG00000036584	st8sia5	1.15214	1.02405e-09	1.19805e-07
	ENSDARG00000024651	snrpa1	-0.889724	1.08263e-09	1.25637e-07
	ENSDARG00000104108	slco1d1	1.05408	1.10935e-09	1.27708e-07
	ENSDARG00000055754	smc1a	1.12584	1.17588e-09	1.34293e-07
	ENSDARG00000069093	col2a1a	-1.05752	1.18803e-09	1.34612e-07
	ENSDARG00000015355	fosl1a	1.77515	1.2302e-09	1.38301e-07
	ENSDARG00000018846	dgat2	1.10546	1.38462e-09	1.54455e-07
	ENSDARG00000015164	mknk2b	1.12906	1.55701e-09	1.72349e-07
	ENSDARG00000102805	cyp2aa12	1.44478	1.59629e-09	1.75348e-07
	ENSDARG00000035810	rgcc	0.993195	1.64637e-09	1.79197e-07
	ENSDARG00000043976	etf1b	-0.762053	1.65624e-09	1.79197e-07
	ENSDARG00000036767	urgcp	1.64706	1.82178e-09	1.95637e-07
	ENSDARG00000076679	rai1	0.77885	1.91543e-09	2.04171e-07
	ENSDARG00000095147	krt96	-1.72259	2.17549e-09	2.30186e-07
	ENSDARG00000020377	eif4g2a	-0.879579	2.36933e-09	2.48866e-07
	ENSDARG00000009871	snrpc	-1.06017	2.5521e-09	2.64206e-07
	ENSDARG00000063627	bop1	-1.05797	2.78247e-09	2.85998e-07
	ENSDARG00000039578	pa2g4a	-0.783691	2.99533e-09	3.05694e-07
	ENSDARG00000054753	col10a1a	-0.993121	3.21868e-09	3.26175e-07
	ENSDARG00000031483	col9a1b	-1.20317	3.39262e-09	3.41397e-07
	ENSDARG00000042988	slc24a2	-0.955178	3.52954e-09	3.52709e-07
	ENSDARG00000093629	si:ch211-106h4.4	-1.82954	3.69705e-09	3.66901e-07
	ENSDARG00000002659	mapre1b	-0.800323	3.94862e-09	3.89183e-07
	ENSDARG00000063438	srebf2	-0.947234	4.74674e-09	4.64663e-07
	ENSDARG00000044528	slc15a1b	0.97273	5.51083e-09	5.35816e-07
	ENSDARG00000089302	hnrnpa0a	-0.752661	5.77115e-09	5.57361e-07
	ENSDARG00000095863	afp4	-0.794559	6.42152e-09	6.07932e-07
	ENSDARG00000042252	eif4h	-0.852561	7.13492e-09	6.71055e-07
	ENSDARG00000024746	hsp90aa1.2	0.97906	7.61507e-09	7.11564e-07
	ENSDARG00000094965	nfil3-5	0.86112	7.95867e-09	7.34137e-07
	ENSDARG00000105037	snrpf	-0.817642	8.11379e-09	7.43678e-07
	ENSDARG00000007285	mrpl57	-0.963017	8.43513e-09	7.68238e-07
	ENSDARG00000041433	si:dkey-7c18.24	1.57228	1.02215e-08	9.25075e-07
	ENSDARG00000023176	tdo2b	1.57406	1.12049e-08	1.00774e-06
	ENSDARG00000017775	atp5mc3a	-0.820481	1.14576e-08	1.02407e-06
	ENSDARG00000055752	npas4a	1.65119	1.27598e-08	1.13342e-06
	ENSDARG00000010487	sae1	-1.53028	1.40826e-08	1.24324e-06
	ENSDARG00000019507	mcm5	-0.938453	1.43063e-08	1.25529e-06
	ENSDARG00000069422	nhp2	-0.867856	1.67963e-08	1.46484e-06
	ENSDARG00000014674	acsl3b	-0.892044	1.91096e-08	1.64663e-06
	ENSDARG00000077372	tfr1b	-1.17695	1.99694e-08	1.71047e-06
	ENSDARG00000007377	odc1	-1.23021	2.09253e-08	1.78175e-06
	ENSDARG00000027424	slc25a3a	-1.24023	2.12999e-08	1.80297e-06
	ENSDARG00000008209	myt1la	0.760531	2.26457e-08	1.90568e-06
	ENSDARG00000088140	hsd17b7	-1.34475	2.96484e-08	2.48046e-06
	ENSDARG00000092546	pdap1a	-0.799222	3.03412e-08	2.52376e-06
	ENSDARG00000034916	hat1	-1.06394	3.14428e-08	2.60036e-06
	ENSDARG00000055504	cd68	1.09228	3.32122e-08	2.73099e-06
	ENSDARG00000042780	apoba	-0.910892	3.42631e-08	2.79753e-06
	ENSDARG00000060498	tnfrsf9a	1.62078	3.45795e-08	2.79753e-06
	ENSDARG00000099961	bnip3	0.983101	3.46046e-08	2.79753e-06
	ENSDARG00000101629	si	1.16133	3.65487e-08	2.93819e-06
	ENSDARG00000018902	pes	-0.75008	3.78402e-08	3.02512e-06
	ENSDARG00000052348	smarca5	-0.772997	3.9826e-08	3.13168e-06
	ENSDARG00000092945	si:ch211-250g4.3	1.03774	3.9766e-08	3.13168e-06
	ENSDARG00000043970	lrpprc	-0.908629	4.04328e-08	3.16211e-06
	ENSDARG00000103594	npm3	-0.898598	4.0749e-08	3.16961e-06
	ENSDARG00000099214	-	-0.81664	4.45662e-08	3.41121e-06
	ENSDARG00000017780	rorcb	1.01303	4.6552e-08	3.54436e-06
	ENSDARG00000053912	fbl	-0.895971	5.15893e-08	3.90721e-06
	ENSDARG00000010021	grpel1	-0.940824	5.74816e-08	4.33068e-06
	ENSDARG00000093628	s100a11	-1.21927	5.79996e-08	4.34695e-06
	ENSDARG00000075758	ywhabb	-0.784121	6.14699e-08	4.58317e-06
	ENSDARG00000074507	rmdn1	1.3629	6.45697e-08	4.7873e-06
	ENSDARG00000012234	psme3	-0.91691	6.52205e-08	4.78838e-06
	ENSDARG00000060316	cish	1.06153	7.53312e-08	5.50262e-06
	ENSDARG00000075014	sqstm1	1.06061	8.09251e-08	5.88138e-06
	ENSDARG00000020693	sesn1	0.954487	9.07291e-08	6.52796e-06
	ENSDARG00000045414	elovl2	-0.996102	9.53014e-08	6.82282e-06
	ENSDARG00000077058	LOC100334908	1.53131	1.00817e-07	7.14655e-06
	ENSDARG00000008880	usp28	1.14275	1.03532e-07	7.28354e-06
	ENSDARG00000079946	sqlea	-1.85163	1.0904e-07	7.61694e-06
	ENSDARG00000014591	ilf2	-0.784681	1.12447e-07	7.77942e-06
	ENSDARG00000087303	cebpd	1.1693	1.15586e-07	7.9204e-06
	ENSDARG00000052063	col4a5	-0.776138	1.42789e-07	9.69215e-06
	ENSDARG00000035427	surf6	-0.794373	1.69951e-07	1.14817e-05
	ENSDARG00000054191	pgk1	-1.19172	1.81345e-07	1.21375e-05
	ENSDARG00000055618	acta1b	-0.933563	2.02611e-07	1.33742e-05
	ENSDARG00000028017	tp53inp1	0.756018	2.04852e-07	1.34604e-05
	ENSDARG00000040031	tardbpb	-0.789062	2.09265e-07	1.36879e-05
	ENSDARG00000054058	h1-10	0.84211	2.23002e-07	1.45204e-05
	ENSDARG00000036161	hnrnpa0l	-0.822234	2.26421e-07	1.46766e-05
	ENSDARG00000037012	slc3a2b	0.917801	2.29128e-07	1.47854e-05
	ENSDARG00000031702	prkg1b	0.78929	2.39006e-07	1.5354e-05
	ENSDARG00000009040	si:ch73-141c7.1	1.19126	2.44602e-07	1.5617e-05
	ENSDARG00000057738	hells	-1.06516	2.4527e-07	1.5617e-05
	ENSDARG00000005629	smyd2b	-1.16079	2.47425e-07	1.56848e-05
	ENSDARG00000019498	cry5	-1.44774	2.5651e-07	1.61894e-05
	ENSDARG00000101624	lmnb2	-1.02891	2.66883e-07	1.66976e-05
	ENSDARG00000025595	agmo	0.83472	2.79666e-07	1.74216e-05
	ENSDARG00000019532	fads2	-1.26874	2.8675e-07	1.77096e-05
	ENSDARG00000053554	wdr76	-0.965165	3.42288e-07	2.06955e-05
	ENSDARG00000029510	timm17a	-0.842242	3.7481e-07	2.2567e-05
	ENSDARG00000087390	hbbe1.3	-0.991805	4.07304e-07	2.44213e-05
	ENSDARG00000008363	mcl1b	0.762414	4.1388e-07	2.47126e-05
	ENSDARG00000074589	rin2a	0.962887	4.62063e-07	2.74756e-05
	ENSDARG00000070656	cdca3	-1.17079	4.68169e-07	2.77241e-05
	ENSDARG00000101984	pde6gb	-0.756132	4.78093e-07	2.81957e-05
	ENSDARG00000012405	col1a1a	-0.784847	4.84626e-07	2.84644e-05
	ENSDARG00000097728	-	-1.76859	4.95814e-07	2.90031e-05
	ENSDARG00000015853	rnps1	-0.793421	5.00249e-07	2.9123e-05
	ENSDARG00000036695	calcoco1a	0.929918	5.01911e-07	2.9123e-05
	ENSDARG00000062319	LOC567816	1.7319	5.37151e-07	3.10426e-05
	ENSDARG00000020258	ewsr1a	-0.766341	5.41655e-07	3.11777e-05
	ENSDARG00000055510	ypel3	0.948718	5.51323e-07	3.16077e-05
	ENSDARG00000046098	ebp	-1.45101	5.79485e-07	3.2666e-05
	ENSDARG00000075883	bub3	-1.14181	5.81132e-07	3.2666e-05
	ENSDARG00000074745	zmp:0000000760	-1.23469	6.00677e-07	3.36332e-05
	ENSDARG00000002396	cry-dash	-1.24459	6.03849e-07	3.36798e-05
	ENSDARG00000099572	hmgn2	-0.791269	6.37378e-07	3.52764e-05
	ENSDARG00000022303	higd1a	-0.848411	6.9615e-07	3.83816e-05
	ENSDARG00000099667	snrpg	-1.09269	7.32577e-07	4.02358e-05
	ENSDARG00000042533	gstm.1	-0.86711	7.57337e-07	4.14376e-05
	ENSDARG00000004597	lrrc4ba	0.967456	8.86526e-07	4.7959e-05
	ENSDARG00000038321	zgc:172053	1.72546	8.95482e-07	4.80821e-05
	ENSDARG00000061585	cyp4v7	1.1427	8.94645e-07	4.80821e-05
	ENSDARG00000057652	dbpb	-1.1606	9.08565e-07	4.82445e-05
	ENSDARG00000078781	si:ch211-161c3.6	0.96226	9.07105e-07	4.82445e-05
	ENSDARG00000093044	si:ch211-161h7.5	-1.47936	9.03864e-07	4.82445e-05
	ENSDARG00000040282	zgc:92590	-1.62151	9.25097e-07	4.89417e-05
	ENSDARG00000041665	mkrn1	0.881907	9.60851e-07	5.06471e-05
	ENSDARG00000025522	sgk1	0.820529	9.69933e-07	5.09392e-05
	ENSDARG00000021924	hsp70.3	1.6341	1.00846e-06	5.27701e-05
	ENSDARG00000003973	chordc1a	1.44011	1.02428e-06	5.30208e-05
	ENSDARG00000080329	-	1.59361	1.02431e-06	5.30208e-05
	ENSDARG00000105255	zbtb4	0.809623	1.01824e-06	5.30208e-05
	ENSDARG00000067850	jund	0.762528	1.10862e-06	5.67722e-05
	ENSDARG00000057683	mcm6	-0.769924	1.12977e-06	5.76503e-05
	ENSDARG00000009342	txndc5	-0.819802	1.16784e-06	5.89657e-05
	ENSDARG00000007421	ftcd	0.926016	1.18405e-06	5.95753e-05
	ENSDARG00000040123	zfpm2a	0.910381	1.19593e-06	5.99631e-05
	ENSDARG00000029075	pfkfb4b	0.796659	1.23508e-06	6.14636e-05
	ENSDARG00000091209	ucp3	1.37636	1.23867e-06	6.14636e-05
	ENSDARG00000036588	mhc1zba	1.0465	1.25245e-06	6.19341e-05
	ENSDARG00000070833	lin52	-0.899075	1.27935e-06	6.30474e-05
	ENSDARG00000057414	phb	-0.796876	1.30468e-06	6.40161e-05
	ENSDARG00000077169	si:ch211-153b23.4	1.40858	1.3079e-06	6.40161e-05
	ENSDARG00000002193	rho	-0.872073	1.40701e-06	6.86335e-05
	ENSDARG00000069135	ppp1r15a	0.953943	1.59631e-06	7.73433e-05
	ENSDARG00000058394	tagln3b; abhd10b	-1.08306	1.63988e-06	7.89225e-05
	ENSDARG00000016319	c9	-0.93711	1.69965e-06	8.12556e-05
	ENSDARG00000045367	tuba1b	-0.754562	1.69502e-06	8.12556e-05
	ENSDARG00000020465	ewsr1b	-0.878288	1.755e-06	8.36238e-05
	ENSDARG00000013845	ttc14	0.813813	1.79369e-06	8.441e-05
	ENSDARG00000079227	plekhs1.1	1.4442	1.79188e-06	8.441e-05
	ENSDARG00000002764	miox	1.50582	1.84293e-06	8.56948e-05
	ENSDARG00000031678	col5a2a	-0.767195	1.83485e-06	8.56948e-05
	ENSDARG00000100585	coa3a	-0.919656	1.8461e-06	8.56948e-05
	ENSDARG00000001975	hsd11b2	0.858388	2.06184e-06	9.47919e-05
	ENSDARG00000016088	rtn2a	-1.2351	2.1323e-06	9.77189e-05
	ENSDARG00000003035	hspa9	-0.839826	2.19023e-06	0.000100055
	ENSDARG00000041991	rrp9	-1.00104	2.22807e-06	0.000101139
	ENSDARG00000091715	-	1.12442	2.22101e-06	0.000101139
	ENSDARG00000016477	eif4a2	1.12744	2.27189e-06	0.000102484
	ENSDARG00000018574	sf3b4	-1.07949	2.31958e-06	0.000104309
	ENSDARG00000035798	gngt1	-0.762625	2.43518e-06	0.000108827
	ENSDARG00000037421	egr1	1.10405	2.57986e-06	0.000114626
	ENSDARG00000070480	agr2	-0.811659	2.65818e-06	0.000117654
	ENSDARG00000087413	bean1	0.852865	2.66541e-06	0.000117654
	ENSDARG00000089063	lactbl1a	-1.27264	2.69457e-06	0.000118216
	ENSDARG00000012422	col11a2	-0.830886	2.79891e-06	0.000122421
	ENSDARG00000040440	snrpd2	-0.806454	2.83393e-06	0.000123577
	ENSDARG00000003216	anxa2a	-0.818409	2.94895e-06	0.000127818
	ENSDARG00000090689	-	-0.827362	2.97758e-06	0.000128671
	ENSDARG00000007697	fabp7a	-0.862742	3.11612e-06	0.000133853
	ENSDARG00000005551	hnrnph1l	-0.757779	3.25781e-06	0.000139109
	ENSDARG00000089697	nfe2l2b	1.37766	3.46258e-06	0.000147416
	ENSDARG00000074985	aurkaip1	-0.978693	3.559e-06	0.000151074
	ENSDARG00000092387	-	-1.03934	3.68805e-06	0.000155633
	ENSDARG00000103720	zgc:162730	1.2094	3.73016e-06	0.000156493
	ENSDARG00000103849	mdh1ab	-0.832313	3.75477e-06	0.000157067
	ENSDARG00000058861	ncln	-0.905846	3.78516e-06	0.00015788
	ENSDARG00000001558	kifc1	-1.33587	4.01754e-06	0.000166558
	ENSDARG00000039499	soul2	0.84567	4.09967e-06	0.000168555
	ENSDARG00000045091	mrpl10	-1.25133	4.1183e-06	0.000168838
	ENSDARG00000063333	nup210	-1.29701	4.31754e-06	0.000175507
	ENSDARG00000027649	cpsf3	-0.848935	4.40166e-06	0.000177921
	ENSDARG00000007024	uox	0.757136	4.46073e-06	0.000179804
	ENSDARG00000023609	-	1.09123	4.74468e-06	0.000190715
	ENSDARG00000076830	si:dkey-65b12.6	-0.958123	4.83882e-06	0.000193418
	ENSDARG00000044199	gnat1	-0.952055	4.92048e-06	0.000195596
	ENSDARG00000006963	cse1l	-0.762501	5.03817e-06	0.000198085
	ENSDARG00000076146	LOC110437729; zgc:172075	1.34864	5.03212e-06	0.000198085
	ENSDARG00000007753	cpne2	0.933746	5.11249e-06	0.00020046
	ENSDARG00000014793	ehd1b	-1.05911	5.28204e-06	0.000206545
	ENSDARG00000045146	tomm22	-0.766894	5.3332e-06	0.00020798
	ENSDARG00000038378	sagb	-0.903042	5.80794e-06	0.000224668
	ENSDARG00000095362	si:ch211-77g15.32	1.02528	6.01231e-06	0.000231329
	ENSDARG00000012609	hpxa	1.56214	6.09414e-06	0.000233231
	ENSDARG00000020015	mrps33	-0.868435	6.29994e-06	0.000239831
	ENSDARG00000027495	elovl4b	-0.780026	6.52168e-06	0.000247617
	ENSDARG00000017741	g3bp1	-0.826192	7.06347e-06	0.000264696
	ENSDARG00000007693	nfkbiab	0.889687	7.33132e-06	0.000273908
	ENSDARG00000052648	hs3st4	1.01759	7.56372e-06	0.00028052
	ENSDARG00000019976	idi1	-0.971578	7.71777e-06	0.000285498
	ENSDARG00000024561	nolc1	-0.755295	8.53461e-06	0.000310919
	ENSDARG00000074476	odam	1.45105	8.64969e-06	0.000313524
	ENSDARG00000075445	psmb5	-0.881381	8.97235e-06	0.000323589
	ENSDARG00000089663	lsm3	-0.771242	9.19487e-06	0.000330785
	ENSDARG00000035564	dgcr8	-0.817094	9.84723e-06	0.000350746
	ENSDARG00000101485	si:ch1073-469d17.2	-0.927584	9.90401e-06	0.000351898
	ENSDARG00000059824	soat2	1.54473	1.00377e-05	0.000355769
	ENSDARG00000102403	cry2	-0.803413	1.01285e-05	0.000358106
	ENSDARG00000026926	rom1b	-0.79242	1.0173e-05	0.000358799
	ENSDARG00000007959	hibadhb	-0.825522	1.03343e-05	0.000363597
	ENSDARG00000020133	jdp2b	1.29632	1.05918e-05	0.000370841
	ENSDARG00000086789	bahd1	0.796092	1.09661e-05	0.00038142
	ENSDARG00000052515	calcoco2	1.32101	1.10013e-05	0.000381467
	ENSDARG00000015208	rbb4l	-0.933477	1.10702e-05	0.000382016
	ENSDARG00000103937	ndrg4	0.784747	1.10612e-05	0.000382016
	ENSDARG00000099315	nsdhl	-1.41802	1.14523e-05	0.000391006
	ENSDARG00000008936	sec11a	-0.850163	1.15146e-05	0.000391715
	ENSDARG00000059387	fgf7	1.51416	1.20833e-05	0.00041009
	ENSDARG00000105443	si:ch211-63p21.8	1.06777	1.23931e-05	0.000417902
	ENSDARG00000087178	scpp9	1.53409	1.24505e-05	0.000418605
	ENSDARG00000012261	eftud2	-0.942177	1.26738e-05	0.000423393
	ENSDARG00000037748	slc43a1b	-0.913559	1.2861e-05	0.000428404
	ENSDARG00000013776	thop1	-0.872978	1.29027e-05	0.000428799
	ENSDARG00000102435	plekhf1	0.934474	1.29449e-05	0.000429211
	ENSDARG00000039266	rbm25a	0.904422	1.34568e-05	0.000445156
	ENSDARG00000035630	ypel1	1.16796	1.40551e-05	0.000461766
	ENSDARG00000090219	wdr45	0.759029	1.42583e-05	0.00046631
	ENSDARG00000056640	rpia	-0.924921	1.45383e-05	0.000473318
	ENSDARG00000058803	grk1a	-0.93259	1.49866e-05	0.000483209
	ENSDARG00000088641	grna.2	1.48893	1.501e-05	0.000483209
	ENSDARG00000096888	serpinb1l4	-1.3595	1.50984e-05	0.000484969
	ENSDARG00000044488	pak1ip1	-0.997476	1.52108e-05	0.00048516
	ENSDARG00000090721	prdm2a	1.03004	1.51567e-05	0.00048516
	ENSDARG00000018351	hpda	0.840269	1.60251e-05	0.000504599
	ENSDARG00000087186	zhx3a	1.18053	1.65717e-05	0.000520671
	ENSDARG00000008433	unc45b	-1.07665	1.70642e-05	0.000533813
	ENSDARG00000079483	-	1.1739	1.78796e-05	0.000558107
	ENSDARG00000100265	rhcgb	0.940458	1.81805e-05	0.00056627
	ENSDARG00000103199	si:dkey-247k7.2	0.840804	1.82658e-05	0.0005677
	ENSDARG00000097937	-	1.36056	1.87275e-05	0.000580795
	ENSDARG00000091127	klf15	0.917214	1.89947e-05	0.000587443
	ENSDARG00000012790	tmem161a	-0.966491	1.92607e-05	0.000593495
	ENSDARG00000056108	ndufa4b	-0.85654	2.00749e-05	0.00061726
	ENSDARG00000023299	snu13b	-1.28609	2.08679e-05	0.000637557
	ENSDARG00000011703	clocka	1.17484	2.16558e-05	0.00065883
	ENSDARG00000057624	cops5	-0.964638	2.20303e-05	0.00066881
	ENSDARG00000099889	dusp27	0.996868	2.39199e-05	0.000720099
	ENSDARG00000103443	vwde	-0.80739	2.44827e-05	0.000733971
	ENSDARG00000001913	palmda	-1.01888	2.48963e-05	0.000743238
	ENSDARG00000030490	sptb	-0.788525	2.57177e-05	0.000764624
	ENSDARG00000078247	vip	0.909528	2.61399e-05	0.000775573
	ENSDARG00000075643	ifi35	1.23591	2.64795e-05	0.000782422
	ENSDARG00000067717	tomm7	-0.754468	2.84478e-05	0.000831854
	ENSDARG00000012215	umps	-0.8653	2.89113e-05	0.000840473
	ENSDARG00000020136	ptges	1.41505	2.988e-05	0.000865137
	ENSDARG00000040277	fbxo32	1.44845	3.00663e-05	0.000868783
	ENSDARG00000100857	-	-1.02494	3.13302e-05	0.000899884
	ENSDARG00000036833	upp2	1.44923	3.3213e-05	0.000942674
	ENSDARG00000093349	si:ch211-141e20.2	1.45424	3.31496e-05	0.000942674
	ENSDARG00000044216	fto	1.04211	3.34195e-05	0.000946668
	ENSDARG00000075733	zyx	1.04067	3.44515e-05	0.000971801
	ENSDARG00000028163	prg4b	1.16665	3.53832e-05	0.000992523
	ENSDARG00000004745	lmbr1l	1.09789	3.56354e-05	0.000995716
	ENSDARG00000101865	pcdh1g30	0.962315	3.56144e-05	0.000995716
	ENSDARG00000055527	cmn	-1.12136	3.58073e-05	0.000998579
	ENSDARG00000008840	hmbsa	-1.27189	3.59824e-05	0.000999133
	ENSDARG00000093304	si:dkey-221j11.3	0.886863	3.62524e-05	0.00100129
	ENSDARG00000096905	otos2	-0.869169	3.65644e-05	0.00100605
	ENSDARG00000077982	elf3	0.843546	3.68975e-05	0.00101134
	ENSDARG00000058679	zmat1	1.25815	3.98004e-05	0.00108471
	ENSDARG00000003940	mtfr1l	-0.826903	4.02855e-05	0.00109586
	ENSDARG00000057035	stoml3b	0.806116	4.11491e-05	0.00111513
	ENSDARG00000103553	sf3b3	-0.885275	4.17155e-05	0.00112836
	ENSDARG00000103908	-	1.14002	4.19403e-05	0.00113113
	ENSDARG00000037000	fkbp11	-0.773795	4.28902e-05	0.00115363
	ENSDARG00000036171	rnasel3	-1.17504	4.42151e-05	0.0011771
	ENSDARG00000020009	bmp2k	1.35888	4.53492e-05	0.0012018
	ENSDARG00000063624	gfm1	-1.13701	4.57817e-05	0.00121103
	ENSDARG00000099424	lcat	1.2179	4.61721e-05	0.00121688
	ENSDARG00000044685	nr0b2a	0.850581	4.90957e-05	0.00127755
	ENSDARG00000086411	srsf10b	-1.04945	4.96489e-05	0.00128962
	ENSDARG00000070726	cnga3a	-0.856852	5.26629e-05	0.00136054
	ENSDARG00000078022	fyco1b	1.00198	5.45817e-05	0.00140758
	ENSDARG00000012199	gpt2	-1.09794	5.52264e-05	0.00141751
	ENSDARG00000100636	rbm12	-0.966494	5.51313e-05	0.00141751
	ENSDARG00000046087	brd2b	0.991968	6.24507e-05	0.00157661
	ENSDARG00000078391	fam98a	-0.823326	6.28536e-05	0.00158123
	ENSDARG00000101481	rbp5	-0.810572	6.2767e-05	0.00158123
	ENSDARG00000012125	cnga1b	-1.01071	6.36269e-05	0.00159298
	ENSDARG00000063026	mlc1	1.23514	6.36526e-05	0.00159298
	ENSDARG00000055876	msmo1	-1.29865	6.42065e-05	0.00160127
	ENSDARG00000097725	si:dkey-96g2.1	-1.22261	6.50789e-05	0.00161742
	ENSDARG00000006546	ak4	0.808184	6.57497e-05	0.00163127
	ENSDARG00000058806	naxe	-0.779901	6.69988e-05	0.00165655
	ENSDARG00000079705	si:ch211-152p11.4	1.2078	6.91595e-05	0.0016983
	ENSDARG00000101954	hoxc6b	1.28565	7.11296e-05	0.0017437
	ENSDARG00000012432	fam76b	-0.765884	7.13704e-05	0.00174663
	ENSDARG00000060682	agr1	0.80287	7.21345e-05	0.00176234
	ENSDARG00000030022	nup188	-0.793487	7.32559e-05	0.0017867
	ENSDARG00000059367	mfap2	-0.787404	7.44574e-05	0.00180908
	ENSDARG00000075180	-	-1.14754	7.74163e-05	0.00186916
	ENSDARG00000019941	sgta	-0.864611	8.08752e-05	0.00194614
	ENSDARG00000043342	gpx3	0.834171	9.05932e-05	0.00215045
	ENSDARG00000045254	c24h7orf50	-0.827567	9.06971e-05	0.00215045
	ENSDARG00000092033	si:dkey-239h2.3	1.01665	9.21853e-05	0.0021756
	ENSDARG00000103163	tomm20a	-0.840677	9.22247e-05	0.0021756
	ENSDARG00000053493	aldh1a2	-0.796288	9.29448e-05	0.0021783
	ENSDARG00000058471	plk1	-0.917527	9.26501e-05	0.0021783
	ENSDARG00000099124	f3a	1.20223	9.29256e-05	0.0021783
	ENSDARG00000105114	crebrf	0.793213	9.26805e-05	0.0021783
	ENSDARG00000069630	tat	1.18523	9.31933e-05	0.00218057
	ENSDARG00000005565	entpd8	0.984979	9.36141e-05	0.00218686
	ENSDARG00000012399	adssl	-0.785946	9.5799e-05	0.00223066
	ENSDARG00000038862	kcnb2a	-1.05746	9.68907e-05	0.00225243
	ENSDARG00000055076	nxf1b	0.778048	9.88845e-05	0.0022877
	ENSDARG00000104216	-	-1.07374	9.8582e-05	0.0022877
	ENSDARG00000059054	pdk2b	1.16514	9.95158e-05	0.00229861
	ENSDARG00000089026	si:dkey-183k8.2	-1.24445	0.000100666	0.00232145
	ENSDARG00000087359	c3a.2	-0.854211	0.000101197	0.00232995
	ENSDARG00000100504	ppp1r27b	1.31235	0.000106938	0.00243486
	ENSDARG00000068951	si:ch211-219a15.4	1.35799	0.000110702	0.00250253
	ENSDARG00000100741	cdc20	-1.12535	0.000110779	0.00250253
	ENSDARG00000040118	zgc:113232	-0.766335	0.000112901	0.00253456
	ENSDARG00000081423	mir124-3	0.7602	0.000119599	0.00265503
	ENSDARG00000044642	sc5d	-1.20016	0.00012189	0.00269017
	ENSDARG00000007601	zmynd8	0.791773	0.00012709	0.00279209
	ENSDARG00000034309	cox10	-0.807145	0.000127799	0.00280339
	ENSDARG00000062834	ecsit	-1.11425	0.000130122	0.00285
	ENSDARG00000071565	hnf4g	0.958675	0.000130938	0.00286111
	ENSDARG00000029443	zgc:92242	0.763286	0.000131772	0.00287303
	ENSDARG00000035326	nccrp1	-0.80501	0.000137268	0.00295259
	ENSDARG00000035957	gmnn	-0.964687	0.000139561	0.00299296
	ENSDARG00000031952	mb	-0.815948	0.000145475	0.00310132
	ENSDARG00000030700	ctps1a	-0.825652	0.000146695	0.00312211
	ENSDARG00000039269	arg2	1.11125	0.000146885	0.00312211
	ENSDARG00000004187	zgc:122979	0.996187	0.000147316	0.00312667
	ENSDARG00000058606	sik1	0.994115	0.000151537	0.0031974
	ENSDARG00000014083	wdr82	-0.754779	0.000152586	0.00320542
	ENSDARG00000027734	srsf5b	-0.754668	0.000157984	0.00330915
	ENSDARG00000076357	-	1.04855	0.000158724	0.00331982
	ENSDARG00000012135	fbxl2	0.877993	0.000163425	0.00340824
	ENSDARG00000043627	tbc1d9b	1.05272	0.000163902	0.0034083
	ENSDARG00000092730	enam	-0.927925	0.000163701	0.0034083
	ENSDARG00000061504	kdm4c	0.873578	0.000166305	0.00344831
	ENSDARG00000063264	pcdh9	0.753692	0.000167626	0.00346074
	ENSDARG00000103659	bco1l	1.05681	0.00016761	0.00346074
	ENSDARG00000016307	mrpl46	-0.839266	0.000168089	0.00346533
	ENSDARG00000067701	myoz3a	0.980715	0.000168472	0.00346826
	ENSDARG00000008249	ptchd4	1.06406	0.000168903	0.00346904
	ENSDARG00000041538	mrps28	-0.832389	0.000171153	0.0035034
	ENSDARG00000079605	prmt5	-0.803148	0.000176681	0.0036063
	ENSDARG00000031046	nr1h5	1.12325	0.000177467	0.0036172
	ENSDARG00000092787	si:dkey-88p24.11	-0.783886	0.000178305	0.00362915
	ENSDARG00000011770	dhrs12	-1.04622	0.000178944	0.00363529
	ENSDARG00000057074	rpgrb	0.834272	0.000179112	0.00363529
	ENSDARG00000011958	ctnnbl1	-0.788754	0.00018225	0.00368858
	ENSDARG00000068030	si:cabz01007802.1	0.944795	0.000183253	0.00370367
	ENSDARG00000101910	pcdh20	0.983326	0.000186029	0.0037545
	ENSDARG00000076283	snrpd3l	-0.863597	0.000187375	0.00377637
	ENSDARG00000041830	tsn	-0.965995	0.000188166	0.00378198
	ENSDARG00000105188	vimr2	-0.901972	0.000188926	0.00379169
	ENSDARG00000038858	setd7	0.796249	0.000192269	0.00384806
	ENSDARG00000071353	mgarpa	-0.781103	0.000192567	0.00384866
	ENSDARG00000094003	serp2	1.04767	0.000194321	0.00387295
	ENSDARG00000062129	mxra8b	0.773699	0.000201195	0.00400236
	ENSDARG00000074443	gas7a	0.840317	0.00020137	0.00400236
	ENSDARG00000040584	eef1akmt1	-0.836402	0.000203246	0.00403408
	ENSDARG00000101189	-	1.29997	0.000206291	0.00407765
	ENSDARG00000038635	magoh	-0.847336	0.000207953	0.00409925
	ENSDARG00000075248	zgc:172133	1.30373	0.000209948	0.00412725
	ENSDARG00000002271	zfand5b	0.803122	0.00021185	0.00415329
	ENSDARG00000056233	tmem179ba	-1.04517	0.000211735	0.00415329
	ENSDARG00000055223	ablim2	0.769465	0.000214867	0.0041953
	ENSDARG00000093936	si:dkeyp-1h4.6	0.895279	0.00021466	0.0041953
	ENSDARG00000099351	igfbp1a	1.09941	0.000220697	0.00429166
	ENSDARG00000055595	clul1	0.963625	0.000222798	0.00431502
	ENSDARG00000014218	mecp2	0.956144	0.00022444	0.00433422
	ENSDARG00000041959	cxcr4b	0.998731	0.000224512	0.00433422
	ENSDARG00000036791	dnmt3bb.1	-0.803783	0.000229999	0.0044016
	ENSDARG00000037108	pfdn6	-0.763874	0.000232742	0.00444185
	ENSDARG00000073784	fez2a	1.19094	0.000232596	0.00444185
	ENSDARG00000068966	tnfrsf14	1.23251	0.000234887	0.00447684
	ENSDARG00000038030	rbx1	-0.803967	0.000235854	0.00448934
	ENSDARG00000005416	map3k5	0.871884	0.000242731	0.00458386
	ENSDARG00000015394	thoc7	-0.78973	0.000245274	0.00460887
	ENSDARG00000101707	si:ch211-156b7.4	-0.853887	0.000245484	0.00460887
	ENSDARG00000096834	si:ch211-155k24.9	-0.955286	0.000249784	0.00468021
	ENSDARG00000023217	crema	0.999928	0.000252784	0.00471798
	ENSDARG00000105451	-	-1.00371	0.000252281	0.00471798
	ENSDARG00000070122	stk11ip	0.938026	0.000253658	0.00472816
	ENSDARG00000079530	si:dkey-17m8.1	0.757089	0.000255206	0.00474472
	ENSDARG00000019815	fn1a	-0.954629	0.000257688	0.00478066
	ENSDARG00000079651	afg3l1	-0.897194	0.000257803	0.00478066
	ENSDARG00000023062	ccn1	0.982389	0.000259762	0.0048046
	ENSDARG00000042069	pebp1	-0.882942	0.000260802	0.00481146
	ENSDARG00000042927	mapre1a	-0.881592	0.00026276	0.00483518
	ENSDARG00000036028	arrdc3b	0.854906	0.000269719	0.00495104
	ENSDARG00000063075	soga1	0.82258	0.000269744	0.00495104
	ENSDARG00000016188	si:ch73-63e15.2	0.803705	0.000271803	0.00497554
	ENSDARG00000019487	tmx1	-0.867798	0.000271674	0.00497554
	ENSDARG00000044183	prkab1a	0.9714	0.000272757	0.00498093
	ENSDARG00000011809	mical1	0.909744	0.000273494	0.00498806
	ENSDARG00000056885	per1a	-1.24008	0.000277551	0.00503018
	ENSDARG00000091656	lsm8	-0.928434	0.000281747	0.00508085
	ENSDARG00000017312	lmbrd2b	0.756484	0.00028375	0.00511034
	ENSDARG00000038281	natd1	0.803998	0.000286428	0.00514569
	ENSDARG00000052223	rcvrna	-0.810432	0.000286208	0.00514569
	ENSDARG00000053452	pop5	-0.939852	0.000287518	0.00515241
	ENSDARG00000092660	cyp27c1	-1.1761	0.000288884	0.00516403
	ENSDARG00000035719	arl5c	0.87716	0.000289751	0.0051731
	ENSDARG00000070857	si:dkey-32e6.6	-1.15067	0.000291697	0.00520139
	ENSDARG00000041113	wdr18	-1.17068	0.000296713	0.00527775
	ENSDARG00000056462	crp2	-1.26788	0.000301195	0.00535087
	ENSDARG00000030161	ppp1r14bb	-0.815396	0.000302022	0.00535893
	ENSDARG00000030616	nfe2l1a	1.23377	0.000319445	0.00561957
	ENSDARG00000031098	timm50	-0.816828	0.00032	0.00562247
	ENSDARG00000088929	ypel5	0.916155	0.000321879	0.00564858
	ENSDARG00000068149	tprg1l	0.992069	0.000322695	0.00565601
	ENSDARG00000042846	disp2	1.04913	0.000325098	0.00569119
	ENSDARG00000054606	mrpl1	-0.875345	0.000330172	0.005759
	ENSDARG00000015922	stk17al	0.878008	0.000346689	0.00603018
	ENSDARG00000058631	-	-1.25528	0.000347847	0.00603802
	ENSDARG00000053761	si:dkey-187j14.4	0.758251	0.000366706	0.00628951
	ENSDARG00000100242	dph5	-0.846929	0.000376594	0.00642846
	ENSDARG00000088116	gstm.3	-0.999742	0.000378938	0.00645317
	ENSDARG00000102493	ticam1	0.996657	0.000381454	0.00648833
	ENSDARG00000093494	si:ch211-217k17.9	0.887566	0.000387005	0.00656723
	ENSDARG00000078222	aatka	0.946555	0.000388422	0.00657575
	ENSDARG00000038666	igfbp1b	1.20107	0.000391302	0.00661673
	ENSDARG00000043635	cmc2	-0.870501	0.00039222	0.00662268
	ENSDARG00000098803	cyp2aa4	-1.20557	0.000398994	0.00670739
	ENSDARG00000058015	ano3	0.835377	0.000411578	0.00686701
	ENSDARG00000104172	diabloa	0.888139	0.000419863	0.00698477
	ENSDARG00000070053	foxg1d	1.15809	0.00043251	0.00715381
	ENSDARG00000034808	kcnip1b	0.756638	0.000436655	0.00721409
	ENSDARG00000095890	znf236	0.810396	0.000440292	0.00726582
	ENSDARG00000034011	gabra5	1.05349	0.00044802	0.00736802
	ENSDARG00000056464	fitm1l	-0.951677	0.000450721	0.00740397
	ENSDARG00000044820	cstf1	-0.833988	0.00046187	0.00754405
	ENSDARG00000089399	tmem176l.2	0.768846	0.000466051	0.00760371
	ENSDARG00000038742	rbp1.2	1.20157	0.000486908	0.00789922
	ENSDARG00000088432	-	1.12031	0.000488965	0.00791474
	ENSDARG00000056803	ap1s1	-0.805631	0.000536132	0.00861043
	ENSDARG00000099164	LOC103910274	-0.848573	0.000538248	0.00863478
	ENSDARG00000076819	nlrc8	1.01397	0.000542875	0.00869134
	ENSDARG00000037158	rcc1	-1.03189	0.000549615	0.00877798
	ENSDARG00000051809	btr12	1.09965	0.000571266	0.00905869
	ENSDARG00000054031	mxd4	0.901063	0.000573177	0.00907372
	ENSDARG00000007250	use1	-1.08837	0.000586202	0.0092494
	ENSDARG00000096687	rgs7b	1.09013	0.000591262	0.00931901
	ENSDARG00000052766	evi5l	0.817585	0.000591937	0.00931944
	ENSDARG00000075682	orc6	-0.950697	0.000592976	0.00932561
	ENSDARG00000090337	pprc1	-0.804745	0.000596304	0.00936771
	ENSDARG00000068637	si:ch211-281l24.3	0.962903	0.000598145	0.00938136
	ENSDARG00000104119	kalrna	0.757565	0.000611273	0.00950943
	ENSDARG00000041083	anpepa	0.940216	0.000619086	0.00962057
	ENSDARG00000007560	sema3bl	1.20269	0.000625309	0.0097068
	ENSDARG00000034262	pld2	0.797462	0.000627501	0.00971895
	ENSDARG00000006169	lrrk2	0.858544	0.000629825	0.00973489
	ENSDARG00000075666	tsc22d3	0.817479	0.000633264	0.00976807
	ENSDARG00000068194	klf9	1.09183	0.000652733	0.010003
	ENSDARG00000076719	-	0.890121	0.000660609	0.0101129
	ENSDARG00000025436	msrb1a	0.771917	0.000663398	0.0101448
	ENSDARG00000071643	zgc:171490	1.06574	0.00066706	0.0101792
	ENSDARG00000103251	sh3pxd2b	-0.796397	0.000667825	0.0101801
	ENSDARG00000088171	ciartb	-0.941038	0.000670165	0.0101942
	ENSDARG00000043806	postna	-0.90969	0.000680506	0.0103116
	ENSDARG00000060748	tsfm	-0.936704	0.000680753	0.0103116
	ENSDARG00000092726	si:dkey-184p9.7	0.982285	0.00069914	0.0105347
	ENSDARG00000006900	impdh2	-0.753567	0.00070915	0.0106743
	ENSDARG00000063635	nrxn1b	1.03276	0.000713781	0.0107216
	ENSDARG00000019195	vps9d1	0.786616	0.000724596	0.0108367
	ENSDARG00000081443	-	1.01573	0.000729355	0.0108761
	ENSDARG00000101332	uba2	-0.811003	0.000743186	0.0110366
	ENSDARG00000042332	plin2	1.06655	0.000764493	0.0112716
	ENSDARG00000013274	eif4eb	-0.798411	0.000774008	0.0113537
	ENSDARG00000011925	spns1	-0.858617	0.000779451	0.0114219
	ENSDARG00000019752	rom1a	-0.787281	0.000791186	0.0115492
	ENSDARG00000056087	ecrg4a	-0.785163	0.000792153	0.0115492
	ENSDARG00000023214	mob2a	0.756591	0.000806277	0.0117195
	ENSDARG00000099144	igfbp3	-0.820499	0.000821722	0.0119079
	ENSDARG00000038894	tmx3a	-0.845205	0.000828752	0.0119977
	ENSDARG00000082131	mir101a	1.04596	0.000836276	0.0120945
	ENSDARG00000061303	oca2	-1.07501	0.000839652	0.0121311
	ENSDARG00000016855	sf3b5	-1.05166	0.000861207	0.0123292
	ENSDARG00000060222	scn1ba	1.1417	0.000861928	0.0123292
	ENSDARG00000074258	gramd1bb	1.04484	0.000869407	0.0124017
	ENSDARG00000033754	rbm48	0.856273	0.000873059	0.0124266
	ENSDARG00000079571	mfsd4b	0.986185	0.000885437	0.0125655
	ENSDARG00000052917	si:ch211-202f3.3	-1.05417	0.000927395	0.0130712
	ENSDARG00000101393	si:dkey-31g6.6	-0.865991	0.000927425	0.0130712
	ENSDARG00000089156	egr3	0.90896	0.000931912	0.0131087
	ENSDARG00000099115	smyhc2	0.861301	0.000933931	0.0131243
	ENSDARG00000035618	coq5	-0.854874	0.000937085	0.0131558
	ENSDARG00000059534	jph3a	0.770633	0.000940796	0.013186
	ENSDARG00000062304	pdpk1a	0.902379	0.000950266	0.013289
	ENSDARG00000101926	zgc:101130	0.944466	0.000959242	0.0133884
	ENSDARG00000074904	si:ch211-253b8.5	-1.04434	0.000987086	0.0137238
	ENSDARG00000011418	sigmar1	-0.868427	0.000995726	0.0138173
	ENSDARG00000038360	thg1l	-0.927142	0.0010063	0.0139237
	ENSDARG00000051914	slc14a2	1.15161	0.00100963	0.0139564
	ENSDARG00000100620	taok2b	0.817493	0.00102524	0.0141179
	ENSDARG00000054929	zgc:110540	-0.784265	0.00103821	0.0142187
	ENSDARG00000102957	-	1.09553	0.00103916	0.0142187
	ENSDARG00000044167	padi2	-0.845525	0.00104269	0.0142491
	ENSDARG00000054150	gje1a	-1.0122	0.00104827	0.0142847
	ENSDARG00000075687	anapc1	-0.965984	0.00105508	0.0143638
	ENSDARG00000089737	-	-0.94457	0.00108648	0.0147217
	ENSDARG00000003132	apip	-0.813925	0.00109189	0.0147811
	ENSDARG00000009524	rnf150b	1.07493	0.00110573	0.0149263
	ENSDARG00000078619	pnp5a	0.798127	0.00111959	0.0150709
	ENSDARG00000038785	abcf2a	-0.846398	0.00114206	0.0152593
	ENSDARG00000069671	maip1	-0.826664	0.00115634	0.0153998
	ENSDARG00000079059	retreg1	1.1238	0.00118812	0.0157515
	ENSDARG00000038429	csrnp1b	1.05535	0.00119762	0.0158277
	ENSDARG00000102590	polr3h	-0.898076	0.00120988	0.0159288
	ENSDARG00000058158	trim55b	0.87085	0.00122825	0.0161117
	ENSDARG00000069661	si:dkey-121j17.6	0.941032	0.00122771	0.0161117
	ENSDARG00000011152	rpp14	-0.917855	0.00123366	0.0161632
	ENSDARG00000002593	slc45a2	-0.826746	0.0012381	0.0161819
	ENSDARG00000105147	osbpl1a	0.871852	0.00124956	0.0162725
	ENSDARG00000020761	arrdc2	0.831059	0.00125873	0.0163476
	ENSDARG00000087764	ponzr10	1.08626	0.00126351	0.0163802
	ENSDARG00000037266	myoz2b	-0.862642	0.0012709	0.0164314
	ENSDARG00000063233	baz1a	-0.816985	0.00127084	0.0164314
	ENSDARG00000033160	nr1d1	-0.934939	0.00129505	0.0166987
	ENSDARG00000088790	-	0.966953	0.00133351	0.0170899
	ENSDARG00000021979	mical3a	0.815975	0.00134002	0.0171462
	ENSDARG00000032188	lrrc8aa	0.826793	0.00134835	0.0172316
	ENSDARG00000088124	adrb2a	0.79575	0.00135152	0.0172567
	ENSDARG00000005139	hhatlb	-0.817316	0.00139482	0.0177154
	ENSDARG00000074169	gpam	-0.891201	0.00140719	0.0178252
	ENSDARG00000097746	si:rp71-77l1.1	0.969799	0.00141762	0.0179101
	ENSDARG00000036008	caly	0.955531	0.0014229	0.017961
	ENSDARG00000077859	ndufaf4	-0.82544	0.00142989	0.0180176
	ENSDARG00000046150	b4galnt4a	0.797768	0.00143755	0.0180767
	ENSDARG00000052215	btr02	0.949014	0.00146433	0.0182755
	ENSDARG00000036700	si:ch211-114n24.6	-1.10497	0.00146622	0.0182833
	ENSDARG00000087554	cdk1	-0.880752	0.00147016	0.0182936
	ENSDARG00000007975	fth1b	1.06091	0.00148358	0.0184199
	ENSDARG00000054829	pik3c3	-0.853465	0.00150986	0.0186979
	ENSDARG00000054807	sec13	-0.779165	0.00151936	0.0187851
	ENSDARG00000028131	hccsa.1	-0.999841	0.00153695	0.0189356
	ENSDARG00000015460	racgap1	-0.791485	0.00156224	0.0191978
	ENSDARG00000052344	tbl3	-1.06342	0.00156475	0.0192123
	ENSDARG00000091413	timm22	-1.10398	0.00156683	0.0192214
	ENSDARG00000057687	sbk3	-0.953102	0.0015687	0.0192279
	ENSDARG00000018073	mrps22	-0.810148	0.00157678	0.0193062
	ENSDARG00000060068	fam98b	-1.0016	0.00157777	0.0193062
	ENSDARG00000056127	polr2g	-1.0318	0.00158256	0.019332
	ENSDARG00000077205	zgc:153116	-1.08348	0.00158193	0.019332
	ENSDARG00000060569	tmem229b	0.810772	0.00161329	0.0196739
	ENSDARG00000011166	cahz	-0.799471	0.00162463	0.019762
	ENSDARG00000019265	zbtb39	1.01728	0.00163521	0.0198739
	ENSDARG00000101115	med30	0.772855	0.00166505	0.0201007
	ENSDARG00000001559	csmd2	0.819831	0.00168414	0.0202632
	ENSDARG00000027799	ucmaa	-0.836777	0.0017108	0.0205373
	ENSDARG00000095751	leg1.2	0.879351	0.0017245	0.0206453
	ENSDARG00000093492	si:dkey-246i21.1	0.965649	0.00177168	0.0210698
	ENSDARG00000044807	dck	-1.07249	0.00177652	0.0210751
	ENSDARG00000069122	si:ch211-216l23.2	0.792853	0.00181033	0.021353
	ENSDARG00000101239	hsd17b4	-0.760143	0.00181668	0.0213753
	ENSDARG00000039350	ssbp1	-0.8045	0.00183637	0.0215541
	ENSDARG00000053152	pcmtd1	0.758497	0.00187978	0.021938
	ENSDARG00000090751	zc3h3	0.795446	0.00188127	0.021938
	ENSDARG00000020711	LOC100330864	-1.05376	0.00189279	0.0220188
	ENSDARG00000039232	-	0.93083	0.00192824	0.0223589
	ENSDARG00000061373	znf142	0.890913	0.00195154	0.0225202
	ENSDARG00000019949	serpinh1b	0.793965	0.00200446	0.0230201
	ENSDARG00000093357	nyap2b	0.832441	0.00200331	0.0230201
	ENSDARG00000043963	si:ch211-241j12.3	-0.950176	0.00205792	0.0235202
	ENSDARG00000042112	dio1	0.773316	0.00206557	0.0235527
	ENSDARG00000023309	spryd4	-0.7726	0.00207375	0.0236116
	ENSDARG00000090526	plekhs1.3	0.979094	0.00209168	0.0237751
	ENSDARG00000068493	si:zfos-411a11.2	1.05678	0.0021918	0.0246985
	ENSDARG00000098831	gcdhb	0.995041	0.00220643	0.0248439
	ENSDARG00000014041	smarcad1a	-0.763108	0.00222381	0.0250201
	ENSDARG00000091446	-	-0.889477	0.00225414	0.025302
	ENSDARG00000101933	celf6	0.780733	0.00225682	0.0253122
	ENSDARG00000026247	insyn1	-0.94246	0.00232274	0.0257903
	ENSDARG00000086851	si:dkey-264d12.5	0.954623	0.00234833	0.0259637
	ENSDARG00000090815	kcnj10a	1.04444	0.00235459	0.0259637
	ENSDARG00000024503	c6ast3	0.917426	0.00242824	0.0265314
	ENSDARG00000061004	cox11	-0.986952	0.00243005	0.0265314
	ENSDARG00000079143	si:ch73-278m9.1	1.03381	0.00243266	0.0265398
	ENSDARG00000007804	gas6	0.898156	0.00245164	0.026666
	ENSDARG00000002538	smu1a	-0.963488	0.0024605	0.026707
	ENSDARG00000097268	-	0.91589	0.00249994	0.0270543
	ENSDARG00000076176	ptcd1	-0.86019	0.00252783	0.0272943
	ENSDARG00000096661	si:ch211-286b5.5	-0.855184	0.00253165	0.0273091
	ENSDARG00000019294	cbln8	0.991219	0.00259479	0.0278858
	ENSDARG00000098903	tfe3a	0.854477	0.00260357	0.0279384
	ENSDARG00000054160	zgc:113625	0.813208	0.00261023	0.0279782
	ENSDARG00000025404	ube2g2	-0.848056	0.00261709	0.0279999
	ENSDARG00000059386	-	-0.926205	0.00262857	0.0280797
	ENSDARG00000076914	lacc1	1.05392	0.00263177	0.0280797
	ENSDARG00000001818	c3b.2	0.823769	0.00264747	0.0281992
	ENSDARG00000095245	si:ch211-157j23.5	1.0572	0.00265494	0.0282578
	ENSDARG00000028257	cyb561a3b	-1.05272	0.00267201	0.0283205
	ENSDARG00000077425	-	1.02508	0.0026775	0.0283512
	ENSDARG00000013926	slc16a9a	0.831979	0.00268456	0.028405
	ENSDARG00000032780	pigf	-0.986463	0.00281877	0.0294568
	ENSDARG00000103957	aamdc	1.04637	0.0028187	0.0294568
	ENSDARG00000056847	gon4la	0.830679	0.00283199	0.0295521
	ENSDARG00000062970	niban2a	-0.791656	0.00283712	0.0295841
	ENSDARG00000069139	grik1a	0.919752	0.00288366	0.0299684
	ENSDARG00000078135	mrc2	-0.980625	0.00288438	0.0299684
	ENSDARG00000039400	polr1c	-0.955396	0.00290696	0.0301378
	ENSDARG00000012126	zgc:109965	-1.02086	0.00295273	0.0304631
	ENSDARG00000095421	-	0.846045	0.00295316	0.0304631
	ENSDARG00000000442	slc39a13	-0.970343	0.00298762	0.0307382
	ENSDARG00000014794	uqcrc2a	-0.786383	0.00299051	0.0307382
	ENSDARG00000077652	lratb.2	-0.755031	0.00298461	0.0307382
	ENSDARG00000079727	selenop2	0.902695	0.00302488	0.0310471
	ENSDARG00000023759	zgc:73226	1.04019	0.00306917	0.031412
	ENSDARG00000042563	mis18bp1	-1.01483	0.00308239	0.0315249
	ENSDARG00000097211	-	-0.95383	0.00311065	0.0317238
	ENSDARG00000092337	-	0.92674	0.00320763	0.0324061
	ENSDARG00000098761	rgs2	0.912446	0.00321641	0.0324248
	ENSDARG00000010603	kctd9b	0.988425	0.00327285	0.0329345
	ENSDARG00000071059	gtpbp2b	0.86894	0.00332952	0.0333504
	ENSDARG00000002259	ca15c	0.934526	0.00335594	0.0334693
	ENSDARG00000102758	LOC553228	0.903695	0.00335919	0.0334693
	ENSDARG00000075334	arhgap32a	0.806763	0.0033723	0.0335366
	ENSDARG00000088711	lgals1l1	-0.799563	0.00338995	0.0336423
	ENSDARG00000104831	cep192	-0.874857	0.00349956	0.034398
	ENSDARG00000052012	rtn4rl2a	0.796419	0.00354995	0.0347745
	ENSDARG00000079980	si:ch211-202h22.9	1.00463	0.00356377	0.034882
	ENSDARG00000018782	kdm4aa	0.75142	0.00356838	0.0348838
	ENSDARG00000080152	mir29b-1	0.937798	0.00358399	0.0349357
	ENSDARG00000096920	srrm3	0.818119	0.00365198	0.0353648
	ENSDARG00000040251	ctsk	-0.787891	0.00367774	0.0355902
	ENSDARG00000082789	-	0.980031	0.00376651	0.0362767
	ENSDARG00000037679	mpc2a	0.796124	0.00384995	0.0368112
	ENSDARG00000076710	si:dkey-42l23.7	0.949999	0.00387986	0.0369466
	ENSDARG00000032571	il20ra	0.823485	0.00389406	0.0369872
	ENSDARG00000034457	si:ch211-163l21.7	1.00265	0.00392454	0.0371658
	ENSDARG00000102310	gpr179	1.01256	0.00392578	0.0371658
	ENSDARG00000100231	ccdc135	0.976804	0.00396712	0.037434
	ENSDARG00000099482	-	0.9943	0.00399741	0.0375966
	ENSDARG00000059075	nip7	-0.906295	0.00401735	0.0376912
	ENSDARG00000075914	kcnj14	0.879007	0.00402581	0.0376912
	ENSDARG00000033501	tsc22d3	1.00717	0.00402945	0.0377008
	ENSDARG00000102981	cyp2k16	0.891147	0.00404997	0.0378034
	ENSDARG00000004713	mad2l1	-0.884629	0.00418853	0.0389109
	ENSDARG00000076904	loxl5b	-0.935351	0.00420006	0.0389426
	ENSDARG00000096597	dmac2	-0.853321	0.00419899	0.0389426
	ENSDARG00000042659	thyn1	-0.932451	0.00424538	0.0392868
	ENSDARG00000032704	qrsl1	-0.824472	0.00424925	0.0392974
	ENSDARG00000086678	ascc3	0.750597	0.00425304	0.0393072
	ENSDARG00000097208	si:ch1073-281m9.1	0.816457	0.0043085	0.039628
	ENSDARG00000087185	-	0.889752	0.00432004	0.0396969
	ENSDARG00000069934	parp4	0.872018	0.004343	0.0398313
	ENSDARG00000034528	chodl	0.927487	0.00441622	0.0403233
	ENSDARG00000018485	cyp2v1	0.843318	0.0044871	0.0407892
	ENSDARG00000076041	wwc1	0.771436	0.00450325	0.0408586
	ENSDARG00000019897	gpat4	-0.787817	0.00459849	0.0415134
	ENSDARG00000038505	polr2h	-0.783917	0.0046506	0.0417969
	ENSDARG00000105153	ifitm5	-0.765471	0.00465314	0.0417969
	ENSDARG00000031954	rbck1	0.79352	0.00481532	0.0427995
	ENSDARG00000055591	pipox	0.887256	0.0048278	0.042884
	ENSDARG00000032831	htra1a	-0.934927	0.00487921	0.0432073
	ENSDARG00000037410	med28	-0.881071	0.00491477	0.0434954
	ENSDARG00000077945	-	0.971198	0.00503463	0.0443109
	ENSDARG00000033544	LOC100002059	0.979082	0.00504125	0.0443421
	ENSDARG00000094974	-	-0.755992	0.00508747	0.0446394
	ENSDARG00000040553	tmem97	-0.797489	0.00513814	0.0449197
	ENSDARG00000000380	pde6a	-0.90826	0.00515976	0.0450471
	ENSDARG00000101472	pop4	-0.852716	0.00520687	0.0453278
	ENSDARG00000016611	scrn3	0.774027	0.00522497	0.0454256
	ENSDARG00000036239	gatm	-0.813444	0.0052579	0.0455242
	ENSDARG00000058953	abcc4	-0.919177	0.00546482	0.0469485
	ENSDARG00000013841	abl2	-0.756104	0.0055506	0.0474346
	ENSDARG00000075952	mbd2	0.802548	0.00554602	0.0474346
	ENSDARG00000099304	si:ch211-51f19.1	0.966525	0.00562689	0.0477987
	ENSDARG00000053774	alpi.2	-0.891085	0.00564684	0.0479116
	ENSDARG00000007916	xpnpep3	-0.760005	0.00571277	0.0483001
	ENSDARG00000078318	tmod1	-0.806786	0.00580739	0.0487985
	ENSDARG00000090988	LOC110440055	-0.941742	0.00582304	0.0488832
	ENSDARG00000030038	grcc10	-0.809325	0.0059297	0.0496383
	ENSDARG00000037276	map9	0.778719	0.00599575	0.050133
	ENSDARG00000008480	trmt61a	-0.856054	0.00602671	0.0503333
	ENSDARG00000099617	sdr39u1	-0.790047	0.00603636	0.0503555
	ENSDARG00000055656	pdzd3b	-0.964435	0.00604909	0.0504325
	ENSDARG00000025046	-	0.94864	0.00607962	0.050599
	ENSDARG00000012295	bcs1l	-0.835225	0.00611076	0.0507995
	ENSDARG00000054984	zbtb41	0.863586	0.00617052	0.051119
	ENSDARG00000036060	exosc6	-0.871232	0.00627477	0.0516852
	ENSDARG00000104114	kmt5ab	-0.773644	0.00627991	0.0516974
	ENSDARG00000103644	-	0.75313	0.00630779	0.0518384
	ENSDARG00000098070	tmem88b	0.946924	0.00636313	0.0521443
	ENSDARG00000074807	tbrg4	-0.764155	0.00641952	0.0524273
	ENSDARG00000017173	si:dkey-29p10.4	0.829893	0.00644292	0.0525333
	ENSDARG00000046006	med20	-0.893495	0.00646785	0.0526725
	ENSDARG00000055290	mpeg1.1	0.821894	0.00655408	0.0532542
	ENSDARG00000061948	amotl2b	0.908216	0.00659264	0.0533867
	ENSDARG00000038788	dnai1.2	0.912513	0.00675029	0.054327
	ENSDARG00000007412	slc2a1b	0.859614	0.00681444	0.0548127
	ENSDARG00000057995	arl15b	0.947507	0.00684147	0.0549993
	ENSDARG00000018788	st8sia2	0.928937	0.00698377	0.0558268
	ENSDARG00000038308	ykt6	-0.814591	0.00701663	0.0560318
	ENSDARG00000094343	si:dkey-20i20.8	0.930974	0.00712962	0.0566825
	ENSDARG00000098711	-	0.794847	0.00713358	0.0566826
	ENSDARG00000007657	ccnh	-0.795759	0.00715302	0.0567744
	ENSDARG00000071669	smyd5	-0.884926	0.00715895	0.0567901
	ENSDARG00000096689	si:dkey-66i24.9	-0.91496	0.0071818	0.0568829
	ENSDARG00000041493	ipo4	-0.824427	0.00721564	0.0570727
	ENSDARG00000101259	hgh1	-0.787235	0.00730609	0.0575765
	ENSDARG00000008946	ccdc127b	-0.860583	0.00733279	0.0577337
	ENSDARG00000045808	rlbp1b	-0.840604	0.0073411	0.0577337
	ENSDARG00000062721	dennd4a	0.933659	0.00733504	0.0577337
	ENSDARG00000087378	-	0.852066	0.00735814	0.0577337
	ENSDARG00000083699	-	0.909501	0.00738749	0.0578693
	ENSDARG00000009178	zfand1	-0.887222	0.00745527	0.0580841
	ENSDARG00000034718	tfpia	0.872479	0.00745237	0.0580841
	ENSDARG00000087911	psme4a	0.938324	0.00753311	0.0585315
	ENSDARG00000003977	zgc:153896	-0.932504	0.00758354	0.0587337
	ENSDARG00000071685	LOC556735	0.773864	0.0076023	0.0588156
	ENSDARG00000087143	serpina7	-0.779205	0.00761181	0.0588556
	ENSDARG00000053364	pax10	-0.905929	0.00764223	0.0589661
	ENSDARG00000090930	si:ch211-120g10.1	0.935918	0.00765925	0.0590657
	ENSDARG00000037427	chrna11	0.845366	0.00772108	0.0593532
	ENSDARG00000020298	btg2	0.794413	0.00777983	0.0596757
	ENSDARG00000055388	vtna	-0.781841	0.007803	0.0597898
	ENSDARG00000073893	dnase2	0.783396	0.00780174	0.0597898
	ENSDARG00000022183	gsto1	0.781134	0.00781678	0.0598447
	ENSDARG00000023587	kcnk5a	-0.914392	0.00787157	0.0601231
	ENSDARG00000101093	zgc:162971	0.862596	0.00799576	0.0608456
	ENSDARG00000100968	si:ch211-1a19.3	-0.767376	0.0082391	0.0622039
	ENSDARG00000060308	urb1	-0.794026	0.00842141	0.0633146
	ENSDARG00000056367	mpv17l2	-0.824548	0.00845362	0.0634706
	ENSDARG00000028027	trim63a	0.900508	0.0084985	0.0637161
	ENSDARG00000037960	lrrc17	-0.770615	0.00853911	0.0638658
	ENSDARG00000086980	mbd6	0.893062	0.00858805	0.0640655
	ENSDARG00000079964	dlx2a	-0.844327	0.00866095	0.064441
	ENSDARG00000061580	kctd7	0.753977	0.00873783	0.0648131
	ENSDARG00000071714	znf983	0.849862	0.00876574	0.0648863
	ENSDARG00000104829	zgc:112146	-0.793085	0.00880033	0.0651089
	ENSDARG00000069327	nkx3.3	-0.834441	0.00889074	0.0655906
	ENSDARG00000074763	mrap2a	0.827043	0.00889679	0.0655906
	ENSDARG00000013409	bmp2a	-0.907724	0.00905078	0.0663478
	ENSDARG00000079973	pus10	-0.763918	0.00912754	0.0668084
	ENSDARG00000004592	gpr22a	0.774516	0.00919319	0.0669823
	ENSDARG00000096110	zgc:123278	0.906565	0.00927947	0.0674061
	ENSDARG00000008029	mep1a.2	-0.750855	0.00929964	0.0675186
	ENSDARG00000006832	galnt9	-0.819868	0.00930587	0.0675297
	ENSDARG00000073936	LOC100006428	-0.888368	0.00935773	0.0678186
	ENSDARG00000041729	sntb1	0.879195	0.00939235	0.0679859
	ENSDARG00000010948	kif11	-0.813256	0.00941415	0.0679915
	ENSDARG00000038980	txndc12	-0.825533	0.00941675	0.0679915
	ENSDARG00000105230	fgf4	-0.831394	0.00943053	0.0680568
	ENSDARG00000087471	-	0.851853	0.00955376	0.0686706
	ENSDARG00000101661	ulk3	0.757988	0.00956223	0.0686972
	ENSDARG00000086107	mterf1	0.88077	0.00965246	0.0693109
	ENSDARG00000067752	pigl	0.865103	0.00970649	0.0696293
	ENSDARG00000094854	ms4a17a.9	0.825622	0.00971816	0.0696783
	ENSDARG00000056914	emg1	-0.879574	0.00972408	0.069686
	ENSDARG00000044422	acvr2ba	0.790305	0.00977524	0.0699482
	ENSDARG00000091640	rhno1	0.844026	0.00980079	0.0700898
	ENSDARG00000089893	tasora	0.902167	0.00981164	0.070104
	ENSDARG00000000837	snx9a	0.897161	0.00983341	0.0702247
	ENSDARG00000056134	c1qtnf5	-0.882376	0.0100871	0.0714334
	ENSDARG00000099864	si:ch73-170d6.2	0.883033	0.0101334	0.0716913
	ENSDARG00000028012	tpmt.2	0.893392	0.0101627	0.0718627
	ENSDARG00000036386	rbm4.1	-0.807677	0.0102885	0.0725035
	ENSDARG00000078095	cipcb	-0.761851	0.0103912	0.0731197
	ENSDARG00000056121	serac1	0.811904	0.0104453	0.0733923
	ENSDARG00000069196	ebf1b	0.854218	0.0104571	0.0734037
	ENSDARG00000039863	lifrb	-0.841021	0.010514	0.0736952
	ENSDARG00000036912	edn1	0.897557	0.0105781	0.0739644
	ENSDARG00000096319	si:ch211-239j9.1	0.778062	0.0105991	0.0740032
	ENSDARG00000094678	si:dkey-9i23.6	0.890385	0.0106501	0.0741754
	ENSDARG00000077047	ptprnb	0.774771	0.0107505	0.0745898
	ENSDARG00000095332	si:dkey-14d8.1	-0.884748	0.0108639	0.0750512
	ENSDARG00000039543	mrps6	-0.832094	0.0109071	0.075268
	ENSDARG00000034174	mrrf	-0.811726	0.0109224	0.0752947
	ENSDARG00000094975	si:ch211-214p16.2	0.770002	0.0109253	0.0752947
	ENSDARG00000010630	hoxb6a	0.775277	0.0109749	0.0755637
	ENSDARG00000104801	tubb6	-0.776034	0.0110265	0.0758466
	ENSDARG00000088366	zgc:77938	-0.845949	0.0110537	0.0758682
	ENSDARG00000040717	macc1	0.79472	0.0111794	0.0764962
	ENSDARG00000105183	-	0.87865	0.0111903	0.0765016
	ENSDARG00000044134	iars2	-0.759665	0.0113032	0.0770504
	ENSDARG00000041490	LOC568656	-0.81986	0.0113366	0.0771682
	ENSDARG00000027017	ppp2r5a	0.766612	0.011357	0.0772307
	ENSDARG00000087837	-	-0.820119	0.0113778	0.0772662
	ENSDARG00000037618	ddit4	0.780112	0.0114576	0.0777713
	ENSDARG00000097289	-	0.880307	0.0115158	0.0780189
	ENSDARG00000020901	gabrp	0.79679	0.0117269	0.0792019
	ENSDARG00000082008	-	0.85769	0.0117417	0.0792507
	ENSDARG00000010276	ptgs2b	0.804239	0.0119547	0.0801996
	ENSDARG00000079645	sc:d217	0.772578	0.0119616	0.0802087
	ENSDARG00000094511	ccl20b	0.869404	0.0120557	0.0807269
	ENSDARG00000024828	tmem134	-0.761666	0.012081	0.0808583
	ENSDARG00000086512	prodhb	0.790095	0.0121028	0.0809292
	ENSDARG00000091342	adcy5	0.829351	0.0121757	0.081303
	ENSDARG00000101507	atg2a	0.792896	0.0122332	0.0815471
	ENSDARG00000099035	pcdh1g33	0.861978	0.0124695	0.0827278
	ENSDARG00000039824	zgc:172182	0.819912	0.0126536	0.0834819
	ENSDARG00000063539	slc25a15a	-0.756466	0.0126586	0.0834819
	ENSDARG00000092488	khnyn	0.758336	0.0130035	0.0851459
	ENSDARG00000005098	zgc:86764	-0.83885	0.0130127	0.0851538
	ENSDARG00000074622	-	-0.862965	0.0131482	0.085845
	ENSDARG00000105344	pkd1l2a	0.849832	0.0134999	0.0877036
	ENSDARG00000005593	rxrga	-0.794199	0.0136139	0.0882848
	ENSDARG00000078536	si:ch211-158d24.2	0.866488	0.0137378	0.088928
	ENSDARG00000014320	gucy2ca	0.75908	0.013744	0.0889281
	ENSDARG00000069878	snu13a	-0.797349	0.0143459	0.0917503
	ENSDARG00000054332	trim66	0.799373	0.0144346	0.0922355
	ENSDARG00000025757	tspan35	0.809561	0.0145301	0.0926808
	ENSDARG00000008306	rdh5	-0.800579	0.0147085	0.0934526
	ENSDARG00000086739	si:ch1073-513e17.1	0.84812	0.0148096	0.0938814
	ENSDARG00000105000	c2cd2	0.822695	0.0150478	0.0952235
	ENSDARG00000070497	bicc1b	0.79796	0.0151728	0.0955939
	ENSDARG00000100528	map1lc3c	0.838792	0.015162	0.0955939
	ENSDARG00000045219	dkk1b	0.852188	0.0152084	0.095776
	ENSDARG00000031763	smad6b	0.849712	0.0152173	0.0957815
	ENSDARG00000105061	si:ch73-261i21.5	0.834795	0.0152989	0.0959262
	ENSDARG00000058835	si:ch73-212j7.3	0.771263	0.0154471	0.096645
	ENSDARG00000069681	pcgf6	-0.791672	0.0157488	0.0978099
	ENSDARG00000013252	tmc5	0.826822	0.0159017	0.0982753
	ENSDARG00000035147	lrwd1	-0.789253	0.0159055	0.0982753
	ENSDARG00000078132	tex2l	0.815201	0.0159171	0.0982753
	ENSDARG00000080128	-	0.828078	0.0159399	0.0982753
	ENSDARG00000093365	-	0.847797	0.0159249	0.0982753
	ENSDARG00000104340	rspo1	-0.829539	0.0160312	0.0985847
	ENSDARG00000057830	dnmt3bb.2	-0.781765	0.0160943	0.0988466
	ENSDARG00000060893	col8a2	-0.838021	0.0161137	0.0989232
	ENSDARG00000099514	si:dkey-23a13.5; zgc:112234	0.828565	0.0162797	0.0996236
	ENSDARG00000003523	itln3	0.794357	0.0162904	0.0996253
	ENSDARG00000002411	pde4cb	0.797452	0.0163648	0.0999109

## Sheet: TCC 1 day 0.01 nM vs control
Transcriptome alterations following Triclocarbon exposure at low concentration (0.01 nM) at 4-5 dpf.	id	Gene Symbol	log2FoldChange	pvalue	adjusted P value
	ENSDARG00000002538	smu1a	-1.74911	1.39886e-10	1.22624e-06
	ENSDARG00000104373	ENSDARG00000104373	-1.32243	6.94906e-08	8.70221e-05
	ENSDARG00000098589	cyb5a	-1.29369	2.27556e-06	0.000867286
	ENSDARG00000067656	kcmf1	-1.18707	3.29163e-06	0.00116428
	ENSDARG00000029204	tyrp1a	-1.16999	3.49065e-07	0.000305991
	ENSDARG00000019008	erp44	-1.1617	6.91359e-08	8.70221e-05
	ENSDARG00000045808	rlbp1b	-1.13638	8.71554e-05	0.00979492
	ENSDARG00000016793	crybb1l2	-1.12572	2.01488e-09	5.88747e-06
	ENSDARG00000015610	tubg1	-1.11378	2.64112e-05	0.00458103
	ENSDARG00000019949	serpinh1b	-1.08296	0.000117246	0.0123829
	ENSDARG00000087164	crygm2d4	-1.07671	6.7756e-09	1.48487e-05
	ENSDARG00000074790	rab5if	-1.03696	7.68854e-06	0.00210618
	ENSDARG00000083519	NC_002333.24	-1.03455	4.23122e-06	0.00142657
	ENSDARG00000020956	pck2	-1.01727	8.68263e-07	0.0004757
	ENSDARG00000101840	ENSDARG00000101840	-1.01415	0.000379892	0.0254209
	ENSDARG00000061858	zgc:153968	-1.00809	5.46725e-05	0.00684656
	ENSDARG00000056151	tyrp1b	-0.998357	3.32045e-06	0.00116428
	ENSDARG00000092976	si:ch211-127i16.2	-0.993281	0.000479286	0.0281252
	ENSDARG00000070386	krtcap2	-0.987763	0.000200607	0.0167478
	ENSDARG00000039131	atp1a1a.3	-0.987527	6.86811e-05	0.00836192
	ENSDARG00000097006	si:dkey-54h16.1	-0.985012	7.66e-05	0.0088352
	ENSDARG00000059227	fabp1b.1	-0.975101	1.08448e-07	0.000118832
	ENSDARG00000007697	fabp7a	-0.973412	5.50495e-06	0.00164101
	ENSDARG00000045066	entpd1	-0.967874	5.36208e-05	0.00681217
	ENSDARG00000007480	rpe65a	-0.96699	0.000408377	0.0269012
	ENSDARG00000037587	si:dkey-30j16.3	-0.952934	1.948e-05	0.00363322
	ENSDARG00000019838	ugdh	-0.947876	0.000909499	0.0407485
	ENSDARG00000098645	rgn	-0.934536	0.000246268	0.0199888
	ENSDARG00000098162	zgc:77748	-0.928902	0.000129043	0.0130022
	ENSDARG00000022684	fkbp1aa	-0.921459	5.81615e-07	0.00042487
	ENSDARG00000045230	cox6b1	-0.918268	7.01201e-07	0.000439052
	ENSDARG00000035907	fam49al	-0.913566	4.17413e-05	0.00629836
	ENSDARG00000014017	rrm1	-0.913288	6.25203e-05	0.00771906
	ENSDARG00000105187	gcshb	-0.910831	0.000435674	0.0274757
	ENSDARG00000012881	slc4a1a	-0.907552	1.40569e-05	0.00293388
	ENSDARG00000026967	ap2s1	-0.907331	9.53946e-06	0.00240227
	ENSDARG00000087017	si:dkey-11k2.7	-0.904978	0.00141174	0.0554949
	ENSDARG00000007795	cst3	-0.900611	2.11469e-06	0.000867286
	ENSDARG00000022456	eno1a	-0.900147	6.91775e-07	0.000439052
	ENSDARG00000051762	DNAJA4	-0.899932	0.000639971	0.0331952
	ENSDARG00000090462	mrpl20	-0.899767	0.000151474	0.0142421
	ENSDARG00000014517	usp5	-0.89505	4.59524e-05	0.00635052
	ENSDARG00000026072	pdcd5	-0.892735	0.000301545	0.0224013
	ENSDARG00000055991	hmbsb	-0.888121	0.000340915	0.0237179
	ENSDARG00000007216	abce1	-0.881821	2.78399e-05	0.00467517
	ENSDARG00000017910	pdss1	-0.880449	0.00181573	0.0629119
	ENSDARG00000105116	p4hb	-0.879579	4.40419e-07	0.000350974
	ENSDARG00000103608	Zgc:153431	-0.876522	0.0031769	0.0856884
	ENSDARG00000002304	gins2	-0.874078	0.00209735	0.0693787
	ENSDARG00000031680	ercc1	-0.867597	0.000445353	0.0276877
	ENSDARG00000014248	pdlim3b	-0.861539	0.00114457	0.0483151
	ENSDARG00000087324	crygm2d1	-0.861412	4.36474e-08	7.65227e-05
	ENSDARG00000098935	bxdc2	-0.861031	6.9888e-05	0.00839231
	ENSDARG00000035324	hnrnpl	-0.858029	0.000570064	0.0310384
	ENSDARG00000017274	opn1sw2	-0.849188	4.84553e-06	0.0015363
	ENSDARG00000054438	fzd2	-0.847322	0.00228418	0.071797
	ENSDARG00000102805	cyp2aa12	-0.846775	0.00223736	0.0717331
	ENSDARG00000022817	pvalb3	-0.831973	0.000693429	0.0347349
	ENSDARG00000016721	sdha	-0.827904	1.09618e-05	0.00240227
	ENSDARG00000101915	pin1	-0.823908	0.000628174	0.0327772
	ENSDARG00000057854	sap18	-0.821974	0.000369489	0.0251081
	ENSDARG00000015649	rap2c	-0.820144	0.000801463	0.0375702
	ENSDARG00000017168	nr2f1b	-0.81895	0.00303673	0.0842893
	ENSDARG00000005463	slc30a1a	-0.814444	0.000512531	0.0291092
	ENSDARG00000015126	gorasp2	-0.811808	0.000323382	0.0235985
	ENSDARG00000100024	hist1h2a6	-0.808717	0.000588506	0.0316493
	ENSDARG00000056504	frg1	-0.807742	0.00198494	0.0672333
	ENSDARG00000101967	sult4a1	-0.806904	0.00241823	0.0736217
	ENSDARG00000104636	si:dkey-112a7.4	-0.80501	0.00117428	0.0492525
	ENSDARG00000062568	mrpl2	-0.803361	0.00275326	0.0807157
	ENSDARG00000086912	ENSDARG00000086912	-0.803046	1.37633e-06	0.000670272
	ENSDARG00000037038	psmc6	-0.802628	0.000373283	0.0251708
	ENSDARG00000019644	ldhba	-0.800006	1.77154e-06	0.000776465
	ENSDARG00000024602	zgc:162964	-0.799453	0.00224187	0.0717331
	ENSDARG00000006029	lta4h	-0.798487	0.00377719	0.0932291
	ENSDARG00000074507	rmdn1	-0.797202	0.00275512	0.0807157
	ENSDARG00000040907	gcgb	-0.796378	0.0035099	0.0910289
	ENSDARG00000074001	crygmxl2	-0.794915	4.9072e-06	0.0015363
	ENSDARG00000016706	atic	-0.79376	0.00054384	0.0301728
	ENSDARG00000092155	apoc2	-0.793622	1.29396e-06	0.000667225
	ENSDARG00000076790	crygm2d16	-0.791794	2.23387e-07	0.000217579
	ENSDARG00000030537	psmc1a	-0.791205	8.83455e-05	0.00980299
	ENSDARG00000017811	si:ch211-210c8.6	-0.790852	0.00427751	0.0997147
	ENSDARG00000100354	ENSDARG00000100354	-0.789938	0.000721942	0.035355
	ENSDARG00000062592	myl10	-0.786846	4.59804e-05	0.00635052
	ENSDARG00000061301	gmpr2	-0.784114	0.00324824	0.0873438
	ENSDARG00000018105	casq1b	-0.782965	0.000484474	0.0281252
	ENSDARG00000102442	zgc:165502	-0.782147	0.00047831	0.0281252
	ENSDARG00000105351	si:ch211-113d11.6	-0.781776	0.0039208	0.0953897
	ENSDARG00000077620	cdca7a	-0.779707	0.000483388	0.0281252
	ENSDARG00000004261	tmed9	-0.779103	0.000174304	0.0149799
	ENSDARG00000069826	crygm2d15	-0.777827	3.37217e-05	0.00537462
	ENSDARG00000103364	cs	-0.776594	1.45014e-05	0.00295627
	ENSDARG00000019444	ssr4	-0.775069	0.000120455	0.0124812
	ENSDARG00000090268	krtt1c19e	-0.775034	1.83691e-05	0.00350052
	ENSDARG00000039399	nt5c2a	-0.774911	0.000289686	0.0217042
	ENSDARG00000089124	hbae1.3	-0.774177	0.00225757	0.0717331
	ENSDARG00000004378	yrk	-0.772069	0.00400488	0.0956589
	ENSDARG00000096003	atp5md	-0.770527	1.56521e-05	0.00304903
	ENSDARG00000041908	usp39	-0.769466	0.00309788	0.0851285
	ENSDARG00000075014	sqstm1	-0.768528	0.000576355	0.0311872
	ENSDARG00000079652	caap1	-0.768038	0.00137394	0.0545651
	ENSDARG00000038225	nras	-0.76753	0.000325738	0.0235985
	ENSDARG00000013250	tars	-0.766533	0.000443498	0.0276877
	ENSDARG00000038667	fggy	-0.766422	0.00171292	0.0612877
	ENSDARG00000035678	zgc:91910	-0.76453	0.000449857	0.0277707
	ENSDARG00000021550	rad23b	-0.758494	0.000394786	0.0262174
	ENSDARG00000101047	rtcb	-0.757533	0.00146372	0.0562299
	ENSDARG00000014428	ppp2r5d	-0.75731	0.000280038	0.0211622
	ENSDARG00000003373	commd2	-0.754719	0.00164317	0.0600167
	ENSDARG00000010478	hsp90aa1.1	-0.752541	0.0014997	0.0568109
	ENSDARG00000058394	tagln3b; abhd10b	-0.751939	0.00312546	0.0856179
	ENSDARG00000015449	fut8a	-0.751788	0.00213209	0.0699995
	ENSDARG00000034777	txn2	-0.751768	0.000346735	0.0239329
	ENSDARG00000006019	tktb	-0.751122	3.85076e-05	0.00592207
	ENSDARG00000061459	si:dkey-253i9.4	0.75956	0.00237919	0.0734366
	ENSDARG00000054858	tp53bp2b; LOC793439	0.770911	0.00242128	0.0736217
	ENSDARG00000098856	ryr2a	0.778278	0.00113424	0.0482658
	ENSDARG00000020693	sesn1	0.780346	0.000157008	0.0144877
	ENSDARG00000060340	si:dkey-157l19.2	0.781893	0.00240193	0.07362
	ENSDARG00000012694	c3a.1	0.782294	5.00677e-05	0.00655064
	ENSDARG00000061282	glg1a	0.783462	0.0037968	0.0932291
	ENSDARG00000014962	ppp3cca	0.784105	0.000867866	0.039831
	ENSDARG00000088377	rp1l1b	0.788012	0.00093198	0.0414708
	ENSDARG00000059054	pdk2b	0.792042	0.000166072	0.0147156
	ENSDARG00000092945	si:ch211-250g4.3	0.793494	4.63648e-05	0.00635052
	ENSDARG00000091715	ENSDARG00000091715	0.804661	0.00047694	0.0281252
	ENSDARG00000086034	nectin1b	0.806907	0.00328897	0.0876327
	ENSDARG00000035765	CU633984.1	0.816892	0.00147924	0.0563785
	ENSDARG00000044212	ENSDARG00000044212	0.819885	6.86744e-06	0.00194194
	ENSDARG00000070442	si:ch211-113g11.6	0.821498	0.00306147	0.0843925
	ENSDARG00000077726	nocta	0.825309	7.57189e-05	0.0088352
	ENSDARG00000028396	fkbp5	0.825804	2.56341e-05	0.00458103
	ENSDARG00000013522	pck1	0.831689	8.52361e-05	0.00970364
	ENSDARG00000001818	c3b.2	0.840639	0.00154488	0.0578737
	ENSDARG00000007344	tcap	0.843903	0.00180645	0.0628385
	ENSDARG00000016391	calcoco1b	0.850826	0.00225577	0.0717331
	ENSDARG00000009040	si:ch73-141c7.1	0.854281	0.000514707	0.0291092
	ENSDARG00000036767	urgcp	0.857438	0.00242718	0.0736217
	ENSDARG00000102456	cfhl4	0.864263	4.23914e-05	0.00629836
	ENSDARG00000087303	cebpd	0.865414	0.000219133	0.0181219
	ENSDARG00000074310	rbfox3b	0.877629	0.00165663	0.0602572
	ENSDARG00000009764	srek1	0.885872	0.00089648	0.0407485
	ENSDARG00000018898	zfand5a	0.886614	0.000465288	0.0281252
	ENSDARG00000056498	BX001030.1	0.888305	0.000168703	0.0147885
	ENSDARG00000030915	cpa1	0.894186	0.00249305	0.0751
	ENSDARG00000092638	ptprua	0.900955	0.000458756	0.0281221
	ENSDARG00000070078	abcb11b	0.904195	0.000334079	0.0237179
	ENSDARG00000092788	si:dkey-21e2.15	0.913637	0.00140679	0.0554949
	ENSDARG00000009443	zgc:92137	0.919306	0.000278189	0.0211622
	ENSDARG00000003203	rhcga	0.950028	0.000114162	0.0122042
	ENSDARG00000087390	hbbe1.3	0.960965	0.000648522	0.0334408
	ENSDARG00000098631	CABZ01044277.1	0.963238	4.4606e-05	0.00635052
	ENSDARG00000037498	gria3b	0.971191	0.000222559	0.0182332
	ENSDARG00000087359	c3a.2	0.973327	2.66521e-05	0.00458103
	ENSDARG00000040045	cldn1	0.980027	0.00019915	0.0167478
	ENSDARG00000052207	c3a.3	0.988059	8.46001e-07	0.0004757
	ENSDARG00000098387	tmem176l.3a	0.989207	0.000162788	0.0147156
	ENSDARG00000003902	ctsl.1	1.00682	1.61318e-06	0.00074427
	ENSDARG00000036911	scamp1	1.05006	0.000113869	0.0122042
	ENSDARG00000016439	slc7a1	1.05408	1.06892e-05	0.00240227
	ENSDARG00000077474	pla2r1	1.05433	0.0001332	0.0131195
	ENSDARG00000098761	rgs2	1.05999	0.000272416	0.0211622
	ENSDARG00000068194	klf9	1.06872	4.37351e-05	0.00635052
	ENSDARG00000105528	si:dkey-86l18.10	1.07816	2.53304e-05	0.00458103
	ENSDARG00000102364	si:dkey-202l22.6	1.10328	9.70508e-06	0.00240227
	ENSDARG00000092920	si:ch211-106h4.12	1.1332	1.00211e-05	0.00240227
	ENSDARG00000079245	si:ch211-131e11.19	1.16367	2.18885e-06	0.000867286
	ENSDARG00000040277	fbxo32	1.66043	6.41709e-10	2.81261e-06

## Sheet: TCC 1 day 1.0 nM vs control 
Transcriptome alterations following Triclocarbon exposure at medium concentration (1 nM) at 4-5 dpf.	Gene ID	Gene Symbol	log2foldchange	pvalue	adjusted P value
	ENSDARG00000104373	-	-2.85154	0.000282772	0.0620364
	ENSDARG00000099214	-	-1.62095	0.000348045	0.0670832
	ENSDARG00000019644	ldhba	-1.56547	9.72636e-07	0.00245007
	ENSDARG00000059259	pabpc4	-1.52228	0.000182749	0.0521462
	ENSDARG00000021140	pabpc1b	-1.50175	0.000571097	0.0846232
	ENSDARG00000086658	crygm2d21	-1.46348	0.000844571	0.0995856
	ENSDARG00000022684	fkbp1aa	-1.44186	0.00032704	0.0667957
	ENSDARG00000011841	atp5l	-1.39856	1.52522e-05	0.0128067
	ENSDARG00000090268	krtt1c19e	-1.27221	9.18047e-11	6.93768e-07
	ENSDARG00000043453	rps5	-1.22488	2.77221e-07	0.00104748
	ENSDARG00000053973	fetub	-1.19356	0.000248518	0.0615951
	ENSDARG00000058371	krt5	-1.1328	2.11778e-05	0.0160041
	ENSDARG00000006691	rpl12	-1.11286	0.000670841	0.0889394
	ENSDARG00000104537	cox7c	-1.1126	0.000935632	0.0995856
	ENSDARG00000002193	rho	-1.03862	0.000643331	0.0868153
	ENSDARG00000017219	pabpc1a	-1.0315	0.000139985	0.0423146
	ENSDARG00000012076	apoa1a	-0.998779	1.03288e-05	0.0101279
	ENSDARG00000025073	rpl18a	-0.95386	0.000197415	0.053281
	ENSDARG00000041811	rps25	-0.943295	0.00062654	0.0862752
	ENSDARG00000007697	fabp7a	-0.936192	0.000447133	0.0785436
	ENSDARG00000014690	rps4x	-0.916755	0.000428123	0.0770315
	ENSDARG00000034897	rps10	-0.914072	1.61436e-06	0.00304992
	ENSDARG00000016771	tfa	-0.90799	0.000547729	0.0846232
	ENSDARG00000070437	rpl22	-0.892653	0.000565092	0.0846232
	ENSDARG00000103791	nme2b.1	-0.836423	0.0002642	0.0615951
	ENSDARG00000037870	actb2	-0.798223	9.17195e-06	0.0101279
	ENSDARG00000097897	sgip1a	1.09239	0.000627913	0.0862752
	ENSDARG00000031100	ivns1abpa	1.352	0.000267995	0.0615951
	ENSDARG00000057322	tmem47	1.44295	2.90927e-05	0.0171947
	ENSDARG00000011615	mybpc3	1.61728	3.76586e-05	0.0203276
	ENSDARG00000023104	scaper	1.68346	0.000387525	0.0714275
	ENSDARG00000025421	tdrd3	1.70219	0.000551192	0.0846232
	ENSDARG00000062174	cacnb4b	1.75318	0.000922719	0.0995856
	ENSDARG00000098631	-	1.89949	0.00090091	0.0995856
	ENSDARG00000098221	st8sia1	1.97002	0.000915798	0.0995856
	ENSDARG00000068710	nid1a	2.09654	0.000457314	0.0785436
	ENSDARG00000011819	pcnx1	2.15684	0.000894531	0.0995856
	ENSDARG00000035682	ltbp3	2.21109	0.000267077	0.0615951
	ENSDARG00000098161	cntn4	2.26026	0.000517605	0.0846232
	ENSDARG00000044091	pitpnab	2.28494	0.000530168	0.0846232
	ENSDARG00000038609	mpz	2.28761	0.000711596	0.092716
	ENSDARG00000089382	-	2.30482	2.59702e-06	0.00392514
	ENSDARG00000051735	si:ch211-113a14.18	2.42841	0.000831377	0.0995856
	ENSDARG00000009299	dusp8a	2.53605	0.000124388	0.0408695
	ENSDARG00000036630	plp2b	2.60577	5.11535e-05	0.0227392
	ENSDARG00000060929	rnf220a	2.65223	9.40273e-05	0.0373981
	ENSDARG00000096249	ap1m1	2.66014	0.000355078	0.0670832
	ENSDARG00000057184	zgc:55781	2.68044	0.000268974	0.0615951
	ENSDARG00000059003	strip2	2.7005	0.000339257	0.0670832
	ENSDARG00000037871	wipi2	2.74899	4.74732e-05	0.0224222
	ENSDARG00000040278	klhl38b	2.75226	0.000932661	0.0995856
	ENSDARG00000055459	dlgap3	2.7789	0.000925094	0.0995856
	ENSDARG00000019973	stk38a	2.82738	8.60996e-05	0.0361475
	ENSDARG00000000442	slc39a13	2.83024	0.000934502	0.0995856
	ENSDARG00000076780	acadsb	2.85555	0.000124356	0.0408695
	ENSDARG00000078176	-	2.87017	0.000605673	0.0862752
	ENSDARG00000068830	zgc:172139	2.97038	0.000503466	0.0845487
	ENSDARG00000078166	etaa1b	3.03074	1.07216e-05	0.0101279
	ENSDARG00000104296	zgc:165508	3.14496	0.000823293	0.0995856
	ENSDARG00000102363	si:ch73-138e16.4	3.40838	0.000287319	0.0620364
	ENSDARG00000078839	LOC563710	3.58369	0.000122261	0.0408695
	ENSDARG00000033042	ptprja	3.59093	0.00011859	0.0408695
	ENSDARG00000010124	-	3.7047	2.50705e-05	0.0171947
	id	-	log2FoldChange	pvalue	padj

## Sheet: TCC 1 day 100 nM vs control
Transcriptome alterations following Triclocarbon exposure at high concentration (100 nM) at 4-5 dpf.	Gene ID	Gene Symbol	log2FoldChange	pvalue	adjusted P value
	ENSDARG00000104919	si:ch211-153b23.3	1.25562	5.33625e-09	7.61109e-05
	ENSDARG00000099652	xpot	0.904232	3.21537e-07	0.00229304
	ENSDARG00000089963	-	-0.812788	7.89276e-07	0.00375248
	ENSDARG00000070603	hspa12a	0.848562	8.34392e-06	0.01301
	ENSDARG00000073750	crygm2d18	0.761282	9.12151e-06	0.01301
	ENSDARG00000088745	mfap4.2	0.893789	8.64446e-06	0.01301
	ENSDARG00000078908	fbxo41	0.839061	1.26222e-05	0.0150025
	ENSDARG00000040282	zgc:92590	-0.925763	1.73971e-05	0.0190873
	ENSDARG00000013310	map3k15	-0.867072	6.20037e-05	0.0520211
	ENSDARG00000077045	scg5	0.853642	7.18796e-05	0.0564782
	ENSDARG00000039381	ch25hl1.1	-0.815904	9.42094e-05	0.0601049
	ENSDARG00000076820	xkr8.2	-0.83526	0.000101137	0.0601049
	ENSDARG00000013006	pibf1	-0.825045	0.000134991	0.0687636
	ENSDARG00000092499	si:ch211-183d21.1	0.781556	0.000149504	0.0735301
	ENSDARG00000077058	LOC100334908	-0.776906	0.000300247	0.115741
	ENSDARG00000062788	irg1l	1.14384	NA	NA
	ENSDARG00000076819	nlrc8	-0.754466	0.000136097	NA

## Sheet: TCS 5 day 0.1 nM vs control
Transcriptome alterations following Triclosan exposure at low concentration (0.1 nM) at 0-5 dpf.	id	Gene Symbol	log2FoldChange	pvalue	adjusted p value
	ENSDARG00000058206	si:ch211-153b23.5	-1.03188	0.000133876	0.0430123
	ENSDARG00000074390	tmem176l.4	-1.03001	6.42593e-05	0.0321154
	ENSDARG00000015111	ddx39ab	-1.00928	4.97832e-05	0.0279906
	ENSDARG00000056151	tyrp1b	-0.970537	1.1249e-05	0.0142771
	ENSDARG00000017891	tcp1	-0.934719	0.000321229	0.0688042
	ENSDARG00000102744	mgst3a	-0.871507	0.000365687	0.0747663
	ENSDARG00000083519	NC_002333.24	-0.870587	0.000502608	0.0982926
	ENSDARG00000026829	cotl1	-0.867263	2.35107e-05	0.0176252
	ENSDARG00000036162	hnrnpa0b	-0.798221	0.000269015	0.0614316
	ENSDARG00000036161	hnrnpa0l	-0.765426	0.000273151	0.0614316
	ENSDARG00000069118	ppp2r5eb	-0.761252	0.000184281	0.0460498
	ENSDARG00000002131	celf2	0.753644	9.4767e-05	0.0355218
	ENSDARG00000020795	rac3b	0.760404	8.9596e-05	0.0355218
	ENSDARG00000013856	amy2a	0.796215	0.000178044	0.0460498
	ENSDARG00000020107	usp2a	0.822183	1.58705e-05	0.0142771
	ENSDARG00000025034	syngr3b	0.903722	1.31122e-05	0.0142771
	ENSDARG00000009505	prelid3b	0.960753	3.01212e-05	0.019355
	ENSDARG00000045835	si:dkey-14d8.6	0.962359	8.44698e-06	0.0142771
	ENSDARG00000036505	syt4	0.980772	2.50595e-06	0.0112718

## Sheet: TCS 5 day 1.0 nM vs control
Transcriptome alterations following Triclosan exposure at medium concentration (1.0 nM) at 0-5 dpf.	id	Gene Symbol	log2FoldChange	pvalue	adjusted p value
	ENSDARG00000104593	cyp2k18	2.0489	4.8741e-13	1.05022e-08

## Sheet: TCS 5 day 10 nM vs control
Transcriptome alterations following Triclosan exposure at high concentration (10 nM) at 0-5 dpf.	id	Gene Symbol	log2FoldChange	pvalue	adjusted P value
	ENSDARG00000045297	phb2a	-1.1416	7.29627e-07	0.00201705
	ENSDARG00000009280	smyd1a	-1.0453	8.92402e-05	0.0616761
	ENSDARG00000017274	opn1sw2	-0.836698	0.000140876	0.0708094
	ENSDARG00000033364	mgst3b	0.818153	0.000131346	0.0708094
	ENSDARG00000037057	gcdha	0.89952	1.73558e-05	0.0191921
	ENSDARG00000104110	col4a2	0.908833	0.000108951	0.0669324
	ENSDARG00000059054	pdk2b	0.923389	2.54364e-05	0.0234397
	ENSDARG00000018492	znf503	0.933351	0.000210676	0.0970688
	ENSDARG00000028396	fkbp5	1.0278	4.40024e-06	0.00608223
	ENSDARG00000014031	abcc2	1.04257	3.04426e-06	0.00561057
	ENSDARG00000042332	plin2	1.06769	8.46237e-05	0.0616761
	ENSDARG00000104593	cyp2k18	2.41059	2.94462e-22	1.62808e-18

## Sheet: TCS 1 day 0.1 nM vs control
Transcriptome alterations following Triclosan exposure at low concentration (0.1 nM) at 4-5 dpf.	id	Gene Symbol	log2FoldChange	pvalue	adjusted P value
	ENSDARG00000015111	ddx39ab	-1.15009	1.20077e-05	0.0161414
	ENSDARG00000017891	tcp1	-0.959481	0.000395363	0.0953799
	ENSDARG00000102744	mgst3a	-0.954722	6.32041e-05	0.037761
	ENSDARG00000026829	cotl1	-0.901832	5.91042e-05	0.037761
	ENSDARG00000036558	col18a1a	-0.821711	2.9276e-05	0.0296257
	ENSDARG00000036161	hnrnpa0l	-0.818398	0.000407985	0.0953799
	ENSDARG00000031435	zgc:56493	-0.814989	3.8568e-05	0.0296257
	ENSDARG00000023532	pinx1	0.756337	0.000126716	0.0567791
	ENSDARG00000003495	madd	0.760037	0.000284226	0.0816812
	ENSDARG00000004160	reep3b	0.805524	0.000229364	0.0725464
	ENSDARG00000100313	pip5k1cb	0.831526	0.000288626	0.0816812
	ENSDARG00000002131	celf2	0.858572	7.4366e-05	0.0399866
	ENSDARG00000044852	wbp2nl	0.874965	3.35573e-05	0.0296257
	ENSDARG00000102123	phtf2	0.884442	0.000204588	0.0702958
	ENSDARG00000044212	ENSDARG00000044212	0.918861	0.000181324	0.0702958
	ENSDARG00000025034	syngr3b	0.946635	0.000209175	0.0702958
	ENSDARG00000017490	cel.1	0.952042	0.000406172	0.0953799
	ENSDARG00000036505	syt4	0.980343	8.33566e-05	0.0407462
	ENSDARG00000040277	fbxo32	1.0905	0.000191328	0.0702958
	ENSDARG00000101794	atp6v0e1	1.09258	1.45726e-06	0.00261189
	ENSDARG00000104418	BX248318.1	1.24108	7.71977e-08	0.000415092
	ENSDARG00000009505	prelid3b	1.29382	8.88698e-07	0.00238926

[truncated: 8 more sheets: TCS 1 day 1 nM vs control, TCS 1 day 10 nM vs control, 4NP 5 day 0.01 nM vs control, 4NP 5 day 10 nM vs control, 4NP 5 day 1000 nM vs control, 4NP 1 day 0.01 nM vs control, 4NP 1 day 10 nM vs control, 4NP 1 day 1000 nM vs control]
